# Supplementary material for: Bis(1,3-dibenzyl­imidazolium) μ-oxido-bis­[trichloridoferrate(III)]
Source: Acta Crystallogr Sect E Struct Rep Online. 2010 Jun 26;66(Pt 7):m846. doi: 10.1107/S1600536810024098 (PMC3006938; doi:10.1107/S1600536810024098)
Supplement: Supplementary file 1 [file e-66-0m846-sup1.cif]

##############################################################################
###                                                                        ###
###        Electronic paper (Acta Crystallographica Section E)             ###
###                                                                        ###
##############################################################################
#                                                                            #
# This CIF contains the data in a paper accepted for publication in Acta     #
# Crystallographica Section E. It conforms to the requirements of Notes      #
# for Authors for Section E, and has been peer reviewed under the auspices   #
# of the IUCr Commission on Journals.                                        #
#                                                                            #
# Full details of the Crystallographic Information File format               #
# are given in the paper "The Crystallographic Information File (CIF):       #
# a New Standard Archive File for Crystallography" by S. R. Hall, F. H.      #
# Allen and I. D. Brown [Acta Cryst. (1991), A47, 655-685].                  #
#                                                                            #
# The current version of the core CIF dictionary is obtainable from          #
# ftp://ftp.iucr.org/pub/cif_core.dic. The current version number is 2.4.    #
#                                                                            #
# Software is freely available for graphical display of the structure(s) in  #
# this CIF.  For information consult the CIF home page http://www.iucr.org/  #
# cif/home.html                                                              #
#                                                                            #
# This file may be used for bona fide research purposes within the           #
# scientific community so long as proper attribution is given to the journal # 
# article from which it was obtained.                                        #
#                                                                            #
##############################################################################
                                             
data_I
_audit_creation_method     SHELXL97
_chemical_name_systematic
;
Bis(1,3-dibenzylimidazolium) \m-oxido-bis[trichloridoferrate(III)]
;
_chemical_name_common     ?
_chemical_formula_moiety     '2(C17 H17 N2 +), Cl6 Fe2 O 2-'
_chemical_formula_sum     'C34 H34 Cl6 Fe2 N4 O'
_chemical_formula_iupac     '(C17 H17 N2)2 [Fe2 Cl6 O]'
_chemical_formula_weight     839.05
_chemical_melting_point     ?
_symmetry_cell_setting     orthorhombic
_symmetry_space_group_name_H-M     'P b c a'
_symmetry_space_group_name_Hall     '-P 2ac 2ab '
loop_
    _symmetry_equiv_pos_as_xyz
    'x, y, z'
    '-x+1/2, -y, z+1/2'
    'x+1/2, -y+1/2, -z'
    '-x, y+1/2, -z+1/2'
    '-x, -y, -z'
    'x-1/2, y, -z-1/2'
    '-x-1/2, y-1/2, z'
    'x, -y-1/2, z-1/2'
_cell_length_a     16.2468(5)
_cell_length_b     12.8841(4)
_cell_length_c     17.6041(5)
_cell_angle_alpha     90.00
_cell_angle_beta     90.00
_cell_angle_gamma     90.00
_cell_volume     3684.99(19)
_cell_formula_units_Z     4
_cell_measurement_reflns_used     8129
_cell_measurement_theta_min     2.33
_cell_measurement_theta_max     29.01
_cell_measurement_temperature     100(2)
_exptl_crystal_description     'plate'
_exptl_crystal_colour     'yellow'
_exptl_crystal_size_max     0.31
_exptl_crystal_size_mid     0.21
_exptl_crystal_size_min     0.16
_exptl_crystal_density_diffrn     1.512
_exptl_crystal_density_meas     ?
_exptl_crystal_density_method     'not measured'
_exptl_crystal_F_000     1712
_exptl_absorpt_coefficient_mu     1.256
_exptl_absorpt_correction_type     multi-scan
_exptl_absorpt_process_details     '(<i>SADABS</i>; Sheldrick, 1996)'
_exptl_absorpt_correction_T_min     0.681
_exptl_absorpt_correction_T_max     0.815
_exptl_special_details
;
;
_diffrn_ambient_temperature     100(2)
_diffrn_radiation_type     MoK\a
_diffrn_radiation_wavelength     0.71073
_diffrn_radiation_source     'sealed tube'
_diffrn_radiation_monochromator     'graphite'
_diffrn_measurement_device_type     'Bruker SMART CCD area-detector'
_diffrn_measurement_method     '\f and \w scans'
_diffrn_detector_area_resol_mean     9.091
_diffrn_reflns_number     42672
_diffrn_reflns_av_R_equivalents     0.0517
_diffrn_reflns_av_sigmaI/netI     0.0348
_diffrn_reflns_theta_min     3.41
_diffrn_reflns_theta_max     30.08
_diffrn_reflns_theta_full     30.08
_diffrn_measured_fraction_theta_max     0.996
_diffrn_measured_fraction_theta_full     0.996
_diffrn_reflns_limit_h_min     -22
_diffrn_reflns_limit_h_max     22
_diffrn_reflns_limit_k_min     -10
_diffrn_reflns_limit_k_max     18
_diffrn_reflns_limit_l_min     -24
_diffrn_reflns_limit_l_max     24
_diffrn_standards_number     0
_diffrn_standards_interval_count     .
_diffrn_standards_interval_time     .
_diffrn_standards_decay_%     ?
_refine_special_details
;
Refinement of <i>F</i>^2^ against ALL reflections. The weighted <i>R</i>-factor
<i>wR</i> and goodness of fit <i>S</i> are based on <i>F</i>^2^, conventional
<i>R</i>-factors <i>R</i> are based on <i>F</i>, with <i>F</i> set to zero for
negative <i>F</i>^2^. The threshold expression of <i>F</i>^2^ >
\s(<i>F</i>^2^) is used only for calculating <i>R</i>-factors(gt) <i>etc</i>.
and is not relevant to the choice of reflections for refinement.
<i>R</i>-factors based on <i>F</i>^2^ are statistically about twice as large
as those based on <i>F</i>, and <i>R</i>- factors based on ALL data will be
even larger.
;
_reflns_number_total     5399
_reflns_number_gt     4111
_reflns_threshold_expression     I>2\s(I)
_refine_ls_structure_factor_coef     Fsqd
_refine_ls_matrix_type     full
_refine_ls_R_factor_all     0.0517
_refine_ls_R_factor_gt     0.0326
_refine_ls_wR_factor_gt     0.0731
_refine_ls_wR_factor_ref     0.0811
_refine_ls_goodness_of_fit_ref     1.038
_refine_ls_restrained_S_all     1.038
_refine_ls_number_reflns     5399
_refine_ls_number_parameters     214
_refine_ls_number_restraints     0
_refine_ls_hydrogen_treatment     constr
_refine_ls_weighting_scheme     calc
_refine_ls_weighting_details
         'calc w=1/[\s^2^(Fo^2^)+(0.0331P)^2^+1.9770P] where P=(Fo^2^+2Fc^2^)/3'
_atom_sites_solution_hydrogens     geom
_atom_sites_solution_primary     direct
_atom_sites_solution_secondary     difmap
_refine_ls_shift/su_max     0.001
_refine_ls_shift/su_mean     0.000
_refine_diff_density_max     0.767
_refine_diff_density_min     -0.441
_refine_ls_extinction_method     none
_refine_ls_extinction_coef     ?
loop_
    _atom_type_symbol
    _atom_type_description
    _atom_type_scat_dispersion_real
    _atom_type_scat_dispersion_imag
    _atom_type_scat_source
    'C' 'C' 0.0033 0.0016
                         'International Tables Vol C Tables 4.2.6.8 and 6.1.1.4'
    'H' 'H' 0.0000 0.0000
                         'International Tables Vol C Tables 4.2.6.8 and 6.1.1.4'
    'Cl' 'Cl' 0.1484 0.1585
                         'International Tables Vol C Tables 4.2.6.8 and 6.1.1.4'
    'Fe' 'Fe' 0.3463 0.8444
                         'International Tables Vol C Tables 4.2.6.8 and 6.1.1.4'
    'N' 'N' 0.0061 0.0033
                         'International Tables Vol C Tables 4.2.6.8 and 6.1.1.4'
    'O' 'O' 0.0106 0.0060
                         'International Tables Vol C Tables 4.2.6.8 and 6.1.1.4'
_computing_data_collection     '<i>SMART</i> (Bruker, 2007)'
_computing_cell_refinement     '<i>SAINT</i> (Bruker, 2007)'
_computing_data_reduction     '<i>SAINT</i> (Bruker, 2007)'
_computing_structure_solution     '<i>SHELXL97</i> (Sheldrick, 2008)'
_computing_structure_refinement     '<i>SHELXTL</i> (Sheldrick, 2008)'
_computing_molecular_graphics     '<i>SHELXTL</i> (Sheldrick, 2008)'
_computing_publication_material     '<i>SHELXTL</i> (Sheldrick, 2008)'
loop_
    _atom_site_type_symbol
    _atom_site_label
    _atom_site_fract_x
    _atom_site_fract_y
    _atom_site_fract_z
    _atom_site_U_iso_or_equiv
    _atom_site_adp_type
    _atom_site_calc_flag
    _atom_site_refinement_flags
    _atom_site_occupancy
    _atom_site_disorder_assembly
    _atom_site_disorder_group
    Fe Fe1 0.572901(17) 0.002174(18) 0.926492(14) 0.01778(7) Uani d . 1 . .
    N N1 0.69781(9) 0.34450(10) 0.70045(8) 0.0158(3) Uani d . 1 . .
    N N2 0.60555(9) 0.24363(10) 0.65187(8) 0.0162(3) Uani d . 1 . .
    C C1 0.65919(11) 0.31864(12) 0.63681(9) 0.0168(3) Uani d . 1 . .
    H H1 0.6684 0.3489 0.5883 0.020 Uiso calc R 1 . .
    C C2 0.60972(11) 0.22098(13) 0.72855(9) 0.0191(3) Uani d . 1 . .
    H H2 0.5782 0.1704 0.7550 0.023 Uiso calc R 1 . .
    C C3 0.66719(11) 0.28445(13) 0.75867(9) 0.0191(3) Uani d . 1 . .
    H H3 0.6835 0.2872 0.8105 0.023 Uiso calc R 1 . .
    C C4 0.75812(11) 0.42987(12) 0.70917(9) 0.0180(3) Uani d . 1 . .
    H H4A 0.7904 0.4374 0.6618 0.022 Uiso calc R 1 . .
    H H4B 0.7967 0.4132 0.7509 0.022 Uiso calc R 1 . .
    C C5 0.71438(11) 0.53029(12) 0.72638(9) 0.0158(3) Uani d . 1 . .
    C C6 0.70433(11) 0.56215(13) 0.80122(10) 0.0192(3) Uani d . 1 . .
    H H6 0.7271 0.5220 0.8413 0.023 Uiso calc R 1 . .
    C C7 0.66112(12) 0.65228(14) 0.81769(11) 0.0255(4) Uani d . 1 . .
    H H7 0.6553 0.6744 0.8689 0.031 Uiso calc R 1 . .
    C C8 0.62652(12) 0.70995(14) 0.75939(12) 0.0283(4) Uani d . 1 . .
    H H8 0.5958 0.7708 0.7706 0.034 Uiso calc R 1 . .
    C C9 0.63691(13) 0.67870(14) 0.68495(12) 0.0289(4) Uani d . 1 . .
    H H9 0.6136 0.7186 0.6450 0.035 Uiso calc R 1 . .
    C C10 0.68116(12) 0.58936(14) 0.66809(10) 0.0226(4) Uani d . 1 . .
    H H10 0.6887 0.5688 0.6167 0.027 Uiso calc R 1 . .
    C C11 0.54927(11) 0.19507(13) 0.59652(10) 0.0182(3) Uani d . 1 . .
    H H11A 0.5494 0.2364 0.5491 0.022 Uiso calc R 1 . .
    H H11B 0.4926 0.1961 0.6173 0.022 Uiso calc R 1 . .
    C C12 0.57281(11) 0.08439(12) 0.57817(9) 0.0159(3) Uani d . 1 . .
    C C13 0.64112(11) 0.06417(13) 0.53308(9) 0.0185(3) Uani d . 1 . .
    H H13 0.6745 0.1199 0.5158 0.022 Uiso calc R 1 . .
    C C14 0.66090(12) -0.03689(14) 0.51314(9) 0.0209(4) Uani d . 1 . .
    H H14 0.7082 -0.0503 0.4829 0.025 Uiso calc R 1 . .
    C C15 0.61153(12) -0.11859(13) 0.53742(10) 0.0219(4) Uani d . 1 . .
    H H15 0.6244 -0.1877 0.5228 0.026 Uiso calc R 1 . .
    C C16 0.54355(12) -0.09921(14) 0.58294(10) 0.0213(4) Uani d . 1 . .
    H H16 0.5102 -0.1551 0.5999 0.026 Uiso calc R 1 . .
    C C17 0.52421(12) 0.00244(13) 0.60382(10) 0.0184(3) Uani d . 1 . .
    H H17 0.4780 0.0157 0.6354 0.022 Uiso calc R 1 . .
    Cl Cl1 0.63474(3) 0.15767(3) 0.93098(2) 0.02198(10) Uani d . 1 . .
    Cl Cl2 0.66715(3) -0.12117(3) 0.94427(3) 0.02821(11) Uani d . 1 . .
    Cl Cl3 0.51889(3) -0.02728(3) 0.81283(3) 0.02493(10) Uani d . 1 . .
    O O4 0.5000 0.0000 1.0000 0.0421(6) Uani d S 1 . .
loop_
    _atom_site_aniso_label
    _atom_site_aniso_U_11
    _atom_site_aniso_U_22
    _atom_site_aniso_U_33
    _atom_site_aniso_U_12
    _atom_site_aniso_U_13
    _atom_site_aniso_U_23
    Fe1 0.02114(14) 0.01791(12) 0.01430(12) -0.00244(9) 0.00495(10) 0.00096(8)
    N1 0.0180(8) 0.0140(6) 0.0153(6) 0.0019(5) 0.0011(6) -0.0013(5)
    N2 0.0190(8) 0.0135(6) 0.0160(6) 0.0021(5) 0.0017(6) -0.0007(5)
    C1 0.0204(9) 0.0156(7) 0.0144(7) 0.0025(6) 0.0018(7) 0.0000(6)
    C2 0.0234(10) 0.0164(8) 0.0174(8) 0.0015(7) 0.0040(7) 0.0035(6)
    C3 0.0252(10) 0.0170(8) 0.0151(7) 0.0038(7) 0.0017(7) 0.0026(6)
    C4 0.0169(9) 0.0170(8) 0.0202(8) -0.0002(6) 0.0008(7) -0.0017(6)
    C5 0.0147(8) 0.0145(7) 0.0182(8) -0.0022(6) 0.0011(6) 0.0006(6)
    C6 0.0189(9) 0.0187(8) 0.0200(8) -0.0023(6) 0.0013(7) 0.0001(6)
    C7 0.0246(10) 0.0211(9) 0.0308(10) -0.0048(7) 0.0083(8) -0.0076(7)
    C8 0.0206(10) 0.0137(8) 0.0506(12) -0.0014(7) 0.0110(9) -0.0004(8)
    C9 0.0252(11) 0.0218(9) 0.0397(11) 0.0013(7) 0.0011(9) 0.0168(8)
    C10 0.0251(10) 0.0222(9) 0.0204(8) -0.0006(7) 0.0022(7) 0.0058(6)
    C11 0.0173(9) 0.0170(8) 0.0202(8) 0.0001(6) -0.0016(7) -0.0014(6)
    C12 0.0179(9) 0.0155(7) 0.0144(7) 0.0020(6) -0.0029(7) -0.0002(5)
    C13 0.0191(9) 0.0206(8) 0.0159(7) -0.0007(7) -0.0012(7) 0.0012(6)
    C14 0.0224(10) 0.0255(9) 0.0148(8) 0.0065(7) -0.0015(7) -0.0010(6)
    C15 0.0297(11) 0.0196(8) 0.0163(8) 0.0058(7) -0.0071(7) -0.0024(6)
    C16 0.0250(10) 0.0182(8) 0.0208(8) -0.0020(7) -0.0053(7) 0.0027(6)
    C17 0.0189(9) 0.0203(8) 0.0160(7) 0.0015(7) -0.0016(7) 0.0006(6)
    Cl1 0.0318(3) 0.01609(19) 0.01806(19) -0.00222(16) 0.00283(17) -0.00090(14)
    Cl2 0.0343(3) 0.0168(2) 0.0335(2) -0.00020(18) -0.0127(2) 0.00265(16)
    Cl3 0.0263(2) 0.0239(2) 0.0246(2) 0.00011(17) -0.00685(19) -0.00070(16)
    O4 0.0488(15) 0.0435(13) 0.0342(12) -0.0089(10) 0.0261(11) -0.0015(9)
_geom_special_details
;
All e.s.d.'s (except the e.s.d. in the dihedral angle between two l.s. planes)
are estimated using the full covariance matrix. The cell e.s.d.'s are taken
into account individually in the estimation of e.s.d.'s in distances, angles
and torsion angles; correlations between e.s.d.'s in cell parameters are only
used when they are defined by crystal symmetry. An approximate (isotropic)
treatment of cell e.s.d.'s is used for estimating e.s.d.'s involving l.s.
planes.
;
loop_
    _geom_bond_atom_site_label_1
    _geom_bond_atom_site_label_2
    _geom_bond_site_symmetry_2
    _geom_bond_distance
    _geom_bond_publ_flag
    Fe1 O4 . 1.7545(2) ?
    Fe1 Cl3 . 2.2176(5) ?
    Fe1 Cl2 . 2.2290(5) ?
    Fe1 Cl1 . 2.2427(5) ?
    N1 C1 . 1.327(2) ?
    N1 C3 . 1.377(2) ?
    N1 C4 . 1.481(2) ?
    N2 C1 . 1.328(2) ?
    N2 C2 . 1.383(2) ?
    N2 C11 . 1.476(2) ?
    C1 H1 . 0.9500 ?
    C2 C3 . 1.350(2) ?
    C2 H2 . 0.9500 ?
    C3 H3 . 0.9500 ?
    C4 C5 . 1.507(2) ?
    C4 H4A . 0.9900 ?
    C4 H4B . 0.9900 ?
    C5 C10 . 1.387(2) ?
    C5 C6 . 1.390(2) ?
    C6 C7 . 1.387(2) ?
    C6 H6 . 0.9500 ?
    C7 C8 . 1.386(3) ?
    C7 H7 . 0.9500 ?
    C8 C9 . 1.381(3) ?
    C8 H8 . 0.9500 ?
    C9 C10 . 1.389(3) ?
    C9 H9 . 0.9500 ?
    C10 H10 . 0.9500 ?
    C11 C12 . 1.511(2) ?
    C11 H11A . 0.9900 ?
    C11 H11B . 0.9900 ?
    C12 C13 . 1.389(2) ?
    C12 C17 . 1.394(2) ?
    C13 C14 . 1.386(2) ?
    C13 H13 . 0.9500 ?
    C14 C15 . 1.391(3) ?
    C14 H14 . 0.9500 ?
    C15 C16 . 1.387(3) ?
    C15 H15 . 0.9500 ?
    C16 C17 . 1.396(2) ?
    C16 H16 . 0.9500 ?
    C17 H17 . 0.9500 ?
    O4 Fe1 5_657 1.7545(2) ?
loop_
    _geom_angle_atom_site_label_1
    _geom_angle_atom_site_label_2
    _geom_angle_atom_site_label_3
    _geom_angle_site_symmetry_1
    _geom_angle_site_symmetry_3
    _geom_angle
    _geom_angle_publ_flag
    O4 Fe1 Cl3 . . 113.304(18) ?
    O4 Fe1 Cl2 . . 110.417(18) ?
    O4 Fe1 Cl1 . . 106.901(16) ?
    Cl3 Fe1 Cl1 . . 111.221(19) ?
    Cl2 Fe1 Cl1 . . 108.92(2) ?
    C1 N1 C3 . . 108.45(14) ?
    C1 N1 C4 . . 125.94(14) ?
    C3 N1 C4 . . 125.39(14) ?
    C1 N2 C2 . . 108.44(14) ?
    C1 N2 C11 . . 125.69(14) ?
    C2 N2 C11 . . 125.84(15) ?
    N1 C1 N2 . . 108.93(14) ?
    N1 C1 H1 . . 125.5 ?
    N2 C1 H1 . . 125.5 ?
    C3 C2 N2 . . 106.84(15) ?
    C3 C2 H2 . . 126.6 ?
    N2 C2 H2 . . 126.6 ?
    C2 C3 N1 . . 107.33(15) ?
    C2 C3 H3 . . 126.3 ?
    N1 C3 H3 . . 126.3 ?
    N1 C4 C5 . . 110.28(14) ?
    N1 C4 H4A . . 109.6 ?
    C5 C4 H4A . . 109.6 ?
    N1 C4 H4B . . 109.6 ?
    C5 C4 H4B . . 109.6 ?
    H4A C4 H4B . . 108.1 ?
    C10 C5 C6 . . 119.58(16) ?
    C10 C5 C4 . . 120.39(15) ?
    C6 C5 C4 . . 119.98(15) ?
    C7 C6 C5 . . 120.31(17) ?
    C7 C6 H6 . . 119.8 ?
    C5 C6 H6 . . 119.8 ?
    C8 C7 C6 . . 119.95(17) ?
    C8 C7 H7 . . 120.0 ?
    C6 C7 H7 . . 120.0 ?
    C9 C8 C7 . . 119.78(17) ?
    C9 C8 H8 . . 120.1 ?
    C7 C8 H8 . . 120.1 ?
    C8 C9 C10 . . 120.49(17) ?
    C8 C9 H9 . . 119.8 ?
    C10 C9 H9 . . 119.8 ?
    C5 C10 C9 . . 119.86(17) ?
    C5 C10 H10 . . 120.1 ?
    C9 C10 H10 . . 120.1 ?
    N2 C11 C12 . . 112.61(14) ?
    N2 C11 H11A . . 109.1 ?
    C12 C11 H11A . . 109.1 ?
    N2 C11 H11B . . 109.1 ?
    C12 C11 H11B . . 109.1 ?
    H11A C11 H11B . . 107.8 ?
    C13 C12 C17 . . 119.72(15) ?
    C13 C12 C11 . . 120.09(15) ?
    C17 C12 C11 . . 120.14(16) ?
    C14 C13 C12 . . 120.40(16) ?
    C14 C13 H13 . . 119.8 ?
    C12 C13 H13 . . 119.8 ?
    C13 C14 C15 . . 119.96(17) ?
    C13 C14 H14 . . 120.0 ?
    C15 C14 H14 . . 120.0 ?
    C16 C15 C14 . . 120.04(16) ?
    C16 C15 H15 . . 120.0 ?
    C14 C15 H15 . . 120.0 ?
    C15 C16 C17 . . 120.01(17) ?
    C15 C16 H16 . . 120.0 ?
    C17 C16 H16 . . 120.0 ?
    C12 C17 C16 . . 119.86(17) ?
    C12 C17 H17 . . 120.1 ?
    C16 C17 H17 . . 120.1 ?
    Fe1 O4 Fe1 . 5_657 180.0 ?
loop_
    _geom_torsion_atom_site_label_1
    _geom_torsion_atom_site_label_2
    _geom_torsion_atom_site_label_3
    _geom_torsion_atom_site_label_4
    _geom_torsion_site_symmetry_1
    _geom_torsion_site_symmetry_2
    _geom_torsion_site_symmetry_3
    _geom_torsion_site_symmetry_4
    _geom_torsion
    _geom_torsion_publ_flag
    C3 N1 C1 N2 . . . . -0.60(19) ?
    C4 N1 C1 N2 . . . . -175.46(14) ?
    C2 N2 C1 N1 . . . . 0.37(19) ?
    C11 N2 C1 N1 . . . . 178.63(14) ?
    C1 N2 C2 C3 . . . . 0.01(19) ?
    C11 N2 C2 C3 . . . . -178.25(15) ?
    N2 C2 C3 N1 . . . . -0.37(19) ?
    C1 N1 C3 C2 . . . . 0.60(19) ?
    C4 N1 C3 C2 . . . . 175.50(15) ?
    C1 N1 C4 C5 . . . . 86.90(19) ?
    C3 N1 C4 C5 . . . . -87.12(19) ?
    N1 C4 C5 C10 . . . . -82.77(19) ?
    N1 C4 C5 C6 . . . . 94.71(18) ?
    C10 C5 C6 C7 . . . . 0.2(3) ?
    C4 C5 C6 C7 . . . . -177.29(16) ?
    C5 C6 C7 C8 . . . . 1.1(3) ?
    C6 C7 C8 C9 . . . . -1.5(3) ?
    C7 C8 C9 C10 . . . . 0.6(3) ?
    C6 C5 C10 C9 . . . . -1.2(3) ?
    C4 C5 C10 C9 . . . . 176.32(17) ?
    C8 C9 C10 C5 . . . . 0.8(3) ?
    C1 N2 C11 C12 . . . . 109.77(18) ?
    C2 N2 C11 C12 . . . . -72.3(2) ?
    N2 C11 C12 C13 . . . . -73.19(19) ?
    N2 C11 C12 C17 . . . . 109.41(18) ?
    C17 C12 C13 C14 . . . . 0.4(2) ?
    C11 C12 C13 C14 . . . . -177.04(15) ?
    C12 C13 C14 C15 . . . . 0.9(3) ?
    C13 C14 C15 C16 . . . . -1.4(3) ?
    C14 C15 C16 C17 . . . . 0.6(3) ?
    C13 C12 C17 C16 . . . . -1.2(3) ?
    C11 C12 C17 C16 . . . . 176.24(15) ?
    C15 C16 C17 C12 . . . . 0.7(3) ?
loop_
    _geom_hbond_atom_site_label_D
    _geom_hbond_atom_site_label_H
    _geom_hbond_atom_site_label_A
    _geom_hbond_site_symmetry_A
    _geom_hbond_distance_DH
    _geom_hbond_distance_HA
    _geom_hbond_distance_DA
    _geom_hbond_angle_DHA
    _geom_hbond_publ_flag
    C1 H1 Cl1 8_565 0.95 2.82 3.6579(16) 147 yes
    C3 H3 Cl1 . 0.95 2.81 3.4853(17) 129 yes
    C11 H11A Cl1 8_565 0.99 2.85 3.7440(18) 151 yes
    C13 H13 Cl2 2_654 0.95 2.86 3.5619(18) 131 yes
    C15 H15 Cl2 8_555 0.95 2.91 3.8403(18) 167 yes
    C2 H2 Cl3 . 0.95 2.91 3.8223(17) 162 yes
data_global
_journal_date_recd_electronic     2010-06-07
_journal_date_accepted     2010-06-21
_journal_name_full     'Acta Crystallographica, Section E'
_journal_year     2010
_journal_volume     66
_journal_issue      7
_journal_page_first     m846
_journal_page_last     m846
_journal_paper_category     QM
_journal_coeditor_code     ZS2046
_publ_contact_author_name     'E. M. Mutambi'
_publ_contact_author_address
;
University of Bristol,
School of Chemistry,
Cantock's close
BS8 1TS
;
_publ_contact_author_email     'chemm@bristol.ac.uk'
_publ_contact_author_fax     '+44 (0)117 925 1295'
_publ_contact_author_phone     '+44 (0)117 3318057'
_publ_section_title
;
Bis(1,3-dibenzylimidazolium) \m-oxido-bis[trichloridoferrate(III)]
;
loop_
    _publ_author_name
    _publ_author_address
    'Mutambi, E. M.'
;
University of Bristol,
School of Chemistry,
Cantock's Close
Bristol BS8 1TS
England
;
    'Adams, C. J.'
;
University of Bristol,
School of Chemistry,
Cantock's Close
Bristol BS8 1TS
England
;
    'Orpen, A. G.'
;
University of Bristol,
School of Chemistry,
Cantock's Close
Bristol BS8 1TS
England
;
