# Supplementary material for: Bis(1,3-dibenzyl­imidazolium) μ-oxido-bis­[trichloridoferrate(III)]
Source: Acta Crystallogr Sect E Struct Rep Online. 2010 Jun 26;66(Pt 7):m846. doi: 10.1107/S1600536810024098 (PMC3006938; doi:10.1107/S1600536810024098)
Supplement: Supplementary file 2 [file e-66-0m846-Isup2.hkl]

# 
# h,k,l, Fc-squared, Fo-squared, sigma(Fo-squared) and status flag 
# 
data_I
_shelx_title ' emm242c in Pbca             New: Pbca' 
_shelx_refln_list_code          4 
_shelx_F_calc_maximum      398.41 
_exptl_crystal_F_000      1712.00 
_reflns_d_resolution_high  0.7089 
 
loop_ 
 _symmetry_equiv_pos_as_xyz 
 'x, y, z' 
 '-x+1/2, -y, z+1/2' 
 'x+1/2, -y+1/2, -z' 
 '-x, y+1/2, -z+1/2' 
 '-x, -y, -z' 
 'x-1/2, y, -z-1/2' 
 '-x-1/2, y-1/2, z' 
 'x, -y-1/2, z-1/2' 
 
_cell_length_a    16.2468 
_cell_length_b    12.8841 
_cell_length_c    17.6041 
_cell_angle_alpha  90.000 
_cell_angle_beta   90.000 
_cell_angle_gamma  90.000 
 
_shelx_F_squared_multiplier     1.000 
 
loop_ 
 _refln_index_h 
 _refln_index_k 
 _refln_index_l 
 _refln_F_squared_calc 
 _refln_F_squared_meas 
 _refln_F_squared_sigma 
 _refln_observed_status 
   4   0   0    63474.26    62334.00   1706.92 o 
   6   0   0    27574.09    27892.62    552.75 o 
   8   0   0     1993.10     1769.39     86.11 o 
  10   0   0     2934.93     3216.16    229.35 o 
  12   0   0     4147.52     3920.00    180.75 o 
  14   0   0     4782.55     4720.03    277.95 o 
  16   0   0      258.33      165.41     95.49 o 
  18   0   0      308.50      122.78    119.36 o 
  20   0   0     3462.74     3033.57    305.23 o 
  22   0   0     3722.14     4266.44    371.74 o 
   4   1   0     6460.38     6534.07     97.58 o 
   6   1   0     2428.13     2323.02     48.72 o 
   8   1   0     1736.20     1825.75     44.79 o 
  10   1   0      245.98      154.21     24.83 o 
  12   1   0      340.35      332.56     24.26 o 
  14   1   0     1968.68     1834.90    127.79 o 
  16   1   0      382.18      439.82     83.20 o 
  18   1   0      172.88       41.24     94.64 o 
  20   1   0      146.84      246.88     98.78 o 
  22   1   0      379.83      425.38    249.81 o 
   2   2   0    34590.58    35673.79    234.84 o 
   4   2   0    94241.48    96164.81    967.73 o 
   6   2   0     3557.90     3254.36     98.70 o 
   8   2   0    14869.91    14571.86    224.38 o 
  10   2   0      462.65      358.35     22.64 o 
  12   2   0     9976.50     9798.29    147.45 o 
  14   2   0     9851.14     9771.18    472.34 o 
  16   2   0        6.00       -1.27     46.29 o 
  18   2   0     2741.23     2496.31    179.90 o 
  20   2   0     4180.45     4504.37    191.92 o 
  22   2   0     2880.35     2970.82    227.96 o 
   2   3   0    44842.47    46862.91    341.80 o 
   4   3   0    13434.64    13308.52    109.88 o 
   6   3   0    13176.16    13929.96    149.54 o 
   8   3   0     2394.02     2090.79     45.83 o 
  10   3   0       43.08       28.53     14.54 o 
  12   3   0     6472.71     6766.00    120.15 o 
  14   3   0     3522.76     3519.12    153.24 o 
  16   3   0     5625.63     5675.62    186.58 o 
  18   3   0      367.17      228.10     66.16 o 
  20   3   0     2005.30     1604.03    127.37 o 
  22   3   0       25.99      -12.61     99.21 o 
   0   4   0    14538.55    13883.84    149.79 o 
   2   4   0    85996.41    87602.32    632.42 o 
   4   4   0    18656.63    19414.45    162.84 o 
   6   4   0    32636.76    32264.86    288.34 o 
   8   4   0      224.84      123.60     14.09 o 
  10   4   0     6187.04     6371.40    104.38 o 
  12   4   0     1767.59     1803.32     61.13 o 
  14   4   0     4245.60     4124.53    117.75 o 
  16   4   0       11.52       45.97     30.64 o 
  18   4   0      401.03      406.64     76.89 o 
  20   4   0     1944.00     1747.73    134.83 o 
  22   4   0     2418.98     2016.29    197.57 o 
   2   5   0      142.99      186.07     15.17 o 
   4   5   0     3895.63     4511.10     57.39 o 
   6   5   0     8392.15     9671.04    108.43 o 
   8   5   0       79.31      122.64     14.32 o 
  10   5   0    11961.77    11897.14    146.80 o 
  12   5   0       55.39       70.27     15.97 o 
  14   5   0      512.90      512.42     38.43 o 
  16   5   0     6091.30     5861.44    122.54 o 
  18   5   0      273.98      235.97     67.08 o 
  20   5   0      338.40      169.00     75.03 o 
  22   5   0       40.89      -78.15     86.02 o 
   0   6   0    55520.16    52602.68    658.70 o 
   2   6   0    19395.32    18998.79    192.74 o 
   4   6   0      716.11      587.80     23.11 o 
   6   6   0      541.12      802.75     28.65 o 
   8   6   0      255.15      273.23     18.23 o 
  10   6   0     1404.82     1461.76     41.22 o 
  12   6   0      669.85      716.14     33.68 o 
  14   6   0    13900.71    14503.40    200.67 o 
  16   6   0      305.01      365.50     42.54 o 
  18   6   0     2261.04     2453.40    180.56 o 
  20   6   0     2484.30     2616.31    342.96 o 
   2   7   0     4045.47     3685.87     63.52 o 
   4   7   0     2885.56     2889.97     61.50 o 
   6   7   0      947.54      782.04     35.73 o 
   8   7   0     1871.43     1912.01     41.30 o 
  10   7   0     5680.65     5929.09     92.62 o 
  12   7   0     2197.48     2299.44     60.77 o 
  14   7   0     2040.83     2208.33     71.45 o 
  16   7   0     2314.08     2084.78    141.21 o 
  18   7   0       32.72      -37.00     53.99 o 
  20   7   0      654.54      556.24    119.42 o 
   0   8   0    19135.95    17605.27    258.83 o 
   2   8   0    13900.23    14016.01    223.42 o 
   4   8   0      724.76      684.79     33.69 o 
   6   8   0     2080.33     2292.01     54.56 o 
   8   8   0     6517.70     6390.80     96.49 o 
  10   8   0      997.27     1022.72     47.44 o 
  12   8   0     8255.44     8648.90    150.66 o 
  14   8   0       24.43       -3.16     25.06 o 
  16   8   0       17.41      -14.62     50.60 o 
  18   8   0      457.23      403.32    101.88 o 
  20   8   0     2845.03     3453.05    349.57 o 
   2   9   0      112.43       89.44     18.44 o 
   4   9   0        0.98       17.32     14.04 o 
   6   9   0     3753.56     3766.64     70.77 o 
   8   9   0     5240.96     5461.20     90.53 o 
  10   9   0      296.77      232.95     30.12 o 
  12   9   0      338.63      395.96     42.62 o 
  14   9   0     6735.40     6988.09    171.73 o 
  16   9   0        0.55      -26.45     52.03 o 
  18   9   0       19.31       -6.10     97.20 o 
   0  10   0     4647.21     4732.65    214.86 o 
   2  10   0    13479.77    13034.76    216.04 o 
   4  10   0      533.09      508.38     40.89 o 
   6  10   0     6400.94     6433.11    111.23 o 
   8  10   0    11022.31    11073.19    178.19 o 
  10  10   0      367.12      399.72     52.71 o 
  12  10   0     3987.77     4354.00    131.63 o 
  14  10   0       97.59      126.78     48.11 o 
  16  10   0      537.96      511.56    153.47 o 
   2  11   0    14823.77    14776.30    241.27 o 
   4  11   0     1003.16      897.68     52.24 o 
   6  11   0     2024.86     2126.91    103.11 o 
   8  11   0     3532.54     3548.99    118.98 o 
  10  11   0     3925.36     4024.57    108.06 o 
  12  11   0      617.90      665.90     64.34 o 
  14  11   0       96.98        4.26     55.47 o 
  16  11   0      970.99     1047.37    198.66 o 
   0  12   0     4987.77     4766.07    260.90 o 
   2  12   0     3100.06     2942.43     90.64 o 
   4  12   0      656.57      859.18     76.30 o 
   6  12   0     9688.98     9714.35    216.59 o 
   8  12   0      692.15      758.52     55.95 o 
  10  12   0       71.68       50.70     37.39 o 
  12  12   0       17.03       51.18     38.84 o 
  14  12   0     4631.86     5165.29    201.41 o 
  16  12   0     1933.92     2523.71    238.73 o 
   2  13   0      773.12      738.50     67.74 o 
   4  13   0      124.35      156.30     40.52 o 
   6  13   0      941.03      938.57     71.31 o 
   8  13   0     1025.79      989.49     71.93 o 
  10  13   0      937.69      882.49     64.69 o 
  12  13   0      514.28      588.87     74.00 o 
  14  13   0      215.76      102.93     86.11 o 
  16  13   0       52.52      -15.35    100.61 o 
   0  14   0     2379.79     2175.85    196.10 o 
   2  14   0      116.00       54.49     92.08 o 
   4  14   0      622.41      705.24     66.70 o 
   6  14   0     4495.07     4660.43    146.54 o 
   8  14   0     1131.91      976.58     76.41 o 
  10  14   0       65.83       71.27     50.46 o 
  12  14   0      454.02      512.00     78.66 o 
  14  14   0     1634.85     1731.19    151.15 o 
   2  15   0     3930.26     4140.02    191.98 o 
   4  15   0      608.33      539.13     73.96 o 
   6  15   0      491.76      397.90     72.85 o 
   8  15   0       23.64       11.80     41.35 o 
  10  15   0      633.16      683.37    108.20 o 
  12  15   0      555.62      566.13    139.83 o 
   0  16   0      122.71      109.13     86.97 o 
   2  16   0       87.91       70.04     57.19 o 
   4  16   0       96.95       59.76     55.43 o 
   6  16   0     2335.16     2348.66    252.37 o 
   8  16   0     2625.80     2682.40    139.33 o 
  10  16   0      196.23      392.82     98.22 o 
   2  17   0      290.80      265.80     76.93 o 
   4  17   0     1575.14     1439.46    131.93 o 
   6  17   0      475.62      686.65    165.41 o 
   8  17   0       11.11       -4.65     62.69 o 
   0  18   0     1726.90     1829.69    218.27 o 
   2  18   0       14.52       27.00     62.99 o 
   3   1   1      554.64      584.15     11.28 o 
   4   1   1    75253.91    76740.69    728.86 o 
   5   1   1      553.37      445.25     16.64 o 
   6   1   1     1160.35     1064.94     24.66 o 
   7   1   1     1889.55     1744.36     33.80 o 
   8   1   1     4003.87     3956.36     60.25 o 
   9   1   1     3545.12     3084.81     52.06 o 
  10   1   1      217.86      226.84     12.77 o 
  11   1   1     4190.98     4397.56     62.28 o 
  12   1   1        6.84        1.01      9.67 o 
  13   1   1     7688.10     7643.00    195.95 o 
  14   1   1     3736.71     3529.57    118.70 o 
  15   1   1     3268.74     3212.11    175.98 o 
  16   1   1     1364.90     1356.87    117.65 o 
  17   1   1      239.29      276.23     52.43 o 
  18   1   1     4079.81     3994.15    151.72 o 
  19   1   1     1744.91     1664.57    116.77 o 
  20   1   1       27.74      -35.28     53.55 o 
  21   1   1     1506.34     1627.61    124.96 o 
  22   1   1       43.99       14.20     66.53 o 
   1   2   1      449.66      378.24      5.19 o 
   2   2   1       18.13       17.29      2.63 o 
   3   2   1     1144.33     1087.76     11.50 o 
   4   2   1    17336.47    18036.71    123.26 o 
   5   2   1      177.39      249.86      7.96 o 
   6   2   1      748.06      737.45     15.95 o 
   7   2   1     8019.08     7963.76     87.92 o 
   8   2   1      677.28      669.22     26.42 o 
   9   2   1     3178.50     3139.21     51.16 o 
  10   2   1      104.29      104.98     14.00 o 
  11   2   1     2870.70     2931.17     56.95 o 
  12   2   1     2086.52     2130.97     65.42 o 
  13   2   1     3780.76     3492.82     73.32 o 
  14   2   1     1746.16     1799.94     89.73 o 
  15   2   1       34.61       14.72     28.99 o 
  16   2   1      294.01      307.96     52.13 o 
  17   2   1      273.11      257.17     54.32 o 
  18   2   1       61.61       -8.18     38.04 o 
  19   2   1      722.54      704.46     64.18 o 
  20   2   1       42.40      -38.59     40.53 o 
  21   2   1        2.19      -42.13     42.13 o 
  22   2   1      343.74      270.27     81.78 o 
   1   3   1    10385.81     9922.80     54.51 o 
   2   3   1    14794.94    14872.64     80.28 o 
   3   3   1    78130.98    79281.88    426.10 o 
   4   3   1     1008.05     1014.35     12.82 o 
   5   3   1     7251.43     6969.86     53.14 o 
   6   3   1     3840.36     3557.40     35.72 o 
   7   3   1    42953.33    42323.09    315.12 o 
   8   3   1     5146.91     5622.00     62.01 o 
   9   3   1        8.62       -4.11      7.76 o 
  10   3   1      838.24      869.43     24.77 o 
  11   3   1     4836.05     5122.63     69.95 o 
  12   3   1      372.80      409.75     22.61 o 
  13   3   1     2106.78     2071.00     51.10 o 
  14   3   1     2963.16     3022.80     86.42 o 
  15   3   1     1698.37     1629.34     72.57 o 
  16   3   1     3349.35     3301.61    101.52 o 
  17   3   1      370.24      362.83     46.13 o 
  18   3   1     2190.30     2038.52    101.65 o 
  19   3   1       91.55       22.64     40.94 o 
  20   3   1      220.52      151.83     49.12 o 
  21   3   1      685.00      735.58     83.20 o 
  22   3   1       16.25      -64.47     64.47 o 
   0   4   1     7848.38     7893.97     72.89 o 
   1   4   1     5423.52     5671.69     37.72 o 
   2   4   1    16255.06    16947.57     90.14 o 
   3   4   1     1524.92     1659.73     17.20 o 
   4   4   1      443.50      519.68      9.94 o 
   5   4   1    10735.39    10966.88     72.35 o 
   6   4   1      216.45      299.00     10.25 o 
   7   4   1        0.61        1.19      5.41 o 
   8   4   1    18436.01    19622.72    149.32 o 
   9   4   1     1848.90     1772.47     33.50 o 
  10   4   1     2093.09     2227.56     38.26 o 
  11   4   1        6.91        4.59     10.28 o 
  12   4   1      260.24      269.13     18.69 o 
  13   4   1       63.58       46.21     18.02 o 
  14   4   1      278.56      246.26     39.24 o 
  15   4   1     1104.77     1033.92     55.40 o 
  16   4   1      197.21      175.16     25.24 o 
  17   4   1     1733.92     1642.15     93.39 o 
  18   4   1      206.87      168.65     43.51 o 
  19   4   1       17.79      -33.79     39.06 o 
  20   4   1       74.69      -22.04     42.50 o 
  21   4   1      152.33      105.06     57.89 o 
  22   4   1       76.41       98.72     72.39 o 
   1   5   1    24687.00    24672.53    148.00 o 
   2   5   1       31.91       98.48      6.52 o 
   3   5   1     6233.79     6246.66     46.29 o 
   4   5   1    21987.25    22368.27    147.31 o 
   5   5   1    16456.17    16359.23    114.68 o 
   6   5   1     4224.67     4174.77     40.01 o 
   7   5   1    10708.95    10866.57     88.38 o 
   8   5   1      481.40      431.76     15.03 o 
   9   5   1      220.79      284.57     17.53 o 
  10   5   1       53.23       57.36     10.14 o 
  11   5   1       12.00       -3.58      9.35 o 
  12   5   1     1539.65     1647.26     33.01 o 
  13   5   1     4403.71     4436.12     57.64 o 
  14   5   1      107.07      144.03     18.60 o 
  15   5   1     8392.85     8741.48    114.61 o 
  16   5   1     1740.60     1815.54     53.69 o 
  17   5   1      142.19       88.64     28.54 o 
  18   5   1      884.79      861.06     67.97 o 
  19   5   1     1653.48     1662.10     97.29 o 
  20   5   1       80.45       42.78     45.67 o 
  21   5   1      418.56      486.13     84.43 o 
   0   6   1     1519.91     1787.00     35.75 o 
   1   6   1     1438.09     1299.63     22.73 o 
   2   6   1     2854.72     2952.80     36.48 o 
   3   6   1     4424.63     4764.74     57.04 o 
   4   6   1     4375.51     4298.16     49.81 o 
   5   6   1     3932.16     3659.90     39.86 o 
   6   6   1     3482.05     3423.31     44.62 o 
   7   6   1     2908.53     3103.08     36.31 o 
   8   6   1      741.96      784.20     19.71 o 
   9   6   1     2395.09     2414.86     36.01 o 
  10   6   1      402.81      423.05     19.03 o 
  11   6   1     6369.39     6665.43     73.42 o 
  12   6   1     3275.18     3336.95     48.99 o 
  13   6   1     1573.91     1591.69     36.55 o 
  14   6   1       76.46       62.10     16.77 o 
  15   6   1       14.01       17.57     16.65 o 
  16   6   1      142.70      113.24     33.65 o 
  17   6   1      762.68      658.40     59.09 o 
  18   6   1      388.31      343.16     58.27 o 
  19   6   1      493.19      408.83     59.08 o 
  20   6   1      224.22      160.15     57.42 o 
  21   6   1        2.14      -22.60     62.02 o 
   1   7   1    41373.81    40967.87    315.54 o 
   2   7   1     6034.40     5742.95     64.02 o 
   3   7   1     2717.40     2772.85     37.38 o 
   4   7   1      512.76      448.55     16.08 o 
   5   7   1     4453.79     4456.21     49.89 o 
   6   7   1       29.27       30.29      7.60 o 
   7   7   1     2159.49     2201.81     32.96 o 
   8   7   1     1565.71     1530.44     31.12 o 
   9   7   1     3873.04     3946.41     50.92 o 
  10   7   1      417.51      462.37     21.25 o 
  11   7   1      109.80      122.00     15.21 o 
  12   7   1       24.48       -6.18     12.10 o 
  13   7   1     6091.35     6467.72     80.31 o 
  14   7   1       77.79       68.69     16.93 o 
  15   7   1     5076.30     5384.68     87.00 o 
  16   7   1     1897.10     1919.62     82.08 o 
  17   7   1        0.91       10.36     39.95 o 
  18   7   1     1480.70     1574.02     91.96 o 
  19   7   1     1041.11     1104.09     96.27 o 
  20   7   1       48.70       -2.12     68.47 o 
  21   7   1      326.17      453.67     99.35 o 
   0   8   1     1012.94     1031.88     38.74 o 
   1   8   1     9690.31     9422.92     94.86 o 
   2   8   1     5268.83     5235.62     61.20 o 
   3   8   1     1770.00     1684.86     33.67 o 
   4   8   1     1871.38     1720.05     37.29 o 
   5   8   1     7227.03     7271.71     75.01 o 
   6   8   1      269.98      294.25     14.46 o 
   7   8   1        7.75       23.10     10.31 o 
   8   8   1      171.74      198.30     15.40 o 
   9   8   1        0.08       -4.53     10.81 o 
  10   8   1     4179.32     4205.80     61.80 o 
  11   8   1     2363.16     2472.64     52.66 o 
  12   8   1        4.90        7.22     14.73 o 
  13   8   1     1075.90     1152.48     38.17 o 
  14   8   1      792.89      834.75     40.01 o 
  15   8   1        0.10      -24.50     24.50 o 
  16   8   1      194.69       70.43     66.04 o 
  17   8   1      136.67      142.03     60.04 o 
  18   8   1      228.15      156.68     53.61 o 
  19   8   1        2.26        4.05     57.65 o 
  20   8   1       32.60      -65.76     65.76 o 
   1   9   1     3066.20     2991.66     49.55 o 
   2   9   1     4560.05     4913.17     62.17 o 
   3   9   1        0.73       22.74     10.62 o 
   4   9   1      826.83      712.63     23.34 o 
   5   9   1        8.23        9.61     10.42 o 
   6   9   1     2420.27     2484.44     40.96 o 
   7   9   1     6932.36     6952.95     80.40 o 
   8   9   1      534.69      515.61     23.47 o 
   9   9   1     7063.10     7504.89     95.15 o 
  10   9   1     1697.71     1766.50     47.17 o 
  11   9   1     4542.52     4429.28     74.98 o 
  12   9   1       97.03       89.94     18.96 o 
  13   9   1     7637.19     7958.41    120.73 o 
  14   9   1       71.59       46.94     24.92 o 
  15   9   1       57.15      -15.64     29.05 o 
  16   9   1      262.47      280.73     62.83 o 
  17   9   1      146.45      205.09    107.43 o 
  18   9   1      128.42      119.55     86.03 o 
  19   9   1       14.46      131.30    136.42 o 
   0  10   1     2987.04     2904.51     83.21 o 
   1  10   1     2193.70     2372.93     58.21 o 
   2  10   1     1889.55     1862.31     64.61 o 
   3  10   1      282.20      246.03     21.04 o 
   4  10   1       51.19       80.40     15.54 o 
   5  10   1     2137.15     2194.36     44.20 o 
   6  10   1     6685.47     6377.18     85.83 o 
   7  10   1     1785.25     1771.59     45.14 o 
   8  10   1        4.04        7.96     15.27 o 
   9  10   1     1017.92     1088.33     39.15 o 
  10  10   1       41.83       52.48     19.46 o 
  11  10   1       24.49       42.07     20.12 o 
  12  10   1      285.04      244.96     28.32 o 
  13  10   1     1326.03     1245.51     58.15 o 
  14  10   1       21.67       -2.69     30.59 o 
  15  10   1      104.04       30.58     39.78 o 
  16  10   1       19.40       53.78     64.90 o 
  17  10   1      108.14       64.00     72.49 o 
   1  11   1     1973.02     2026.06     58.15 o 
   2  11   1       63.14       48.56     17.66 o 
   3  11   1       83.79       57.37     16.95 o 
   4  11   1     1711.29     1551.40     52.44 o 
   5  11   1     3092.97     3112.31     77.12 o 
   6  11   1     2162.38     2126.14     75.88 o 
   7  11   1     2432.94     2471.22     56.14 o 
   8  11   1      825.69      859.23     37.05 o 
   9  11   1      103.78      114.68     21.66 o 
  10  11   1      766.72      763.38     38.85 o 
  11  11   1      586.31      573.80     41.58 o 
  12  11   1     1028.40     1078.00     53.55 o 
  13  11   1     2043.26     1943.20     80.39 o 
  14  11   1       92.96       41.40     33.91 o 
  15  11   1     1149.66     1153.30     82.93 o 
  16  11   1      381.86      372.23    168.82 o 
  17  11   1        6.77      -52.86     85.26 o 
   0  12   1     1688.58     1996.49    136.58 o 
   1  12   1      534.97      497.12     40.94 o 
   2  12   1     1631.79     1556.45     55.19 o 
   3  12   1       93.99       83.35     22.56 o 
   4  12   1      150.77      116.12     22.22 o 
   5  12   1      286.38      320.07     30.28 o 
   6  12   1     1518.48     1421.28     49.44 o 
   7  12   1      260.48      212.45     27.57 o 
   8  12   1      967.34      937.50     44.74 o 
   9  12   1      499.46      566.65     35.73 o 
  10  12   1      122.36       77.79     25.48 o 
  11  12   1      200.55      185.24     30.67 o 
  12  12   1        0.21       19.57     25.52 o 
  13  12   1        4.38       24.28     32.20 o 
  14  12   1       58.76      100.12     35.82 o 
  15  12   1       67.58      -19.83     41.61 o 
  16  12   1      268.76      491.10    133.01 o 
  17  12   1      208.03      279.65    124.48 o 
   1  13   1     2646.20     2481.25    107.62 o 
   2  13   1      697.93      663.28     51.42 o 
   3  13   1       35.04       42.82     23.58 o 
   4  13   1     1777.61     1591.89     60.53 o 
   5  13   1     4830.82     4707.54     99.30 o 
   6  13   1     1034.42     1070.45     52.38 o 
   7  13   1     1660.82     1807.04     60.93 o 
   8  13   1     1776.49     1872.24     65.26 o 
   9  13   1       10.04      -21.25     21.25 o 
  10  13   1       37.00       21.01     25.74 o 
  11  13   1      551.81      609.40     60.00 o 
  12  13   1     1727.32     1811.00     79.12 o 
  13  13   1      127.77      151.12     39.04 o 
  14  13   1       54.63      114.69     49.07 o 
  15  13   1     3515.46     3758.60    148.41 o 
   0  14   1      393.64      367.01    151.76 o 
   1  14   1     2653.45     2678.49    123.42 o 
   2  14   1      606.95      725.59     64.71 o 
   3  14   1      385.45      423.75     44.36 o 
   4  14   1     2728.04     2585.81     82.71 o 
   5  14   1     2253.23     2279.41     95.10 o 
   6  14   1       37.39       44.73     26.83 o 
   7  14   1      754.57      726.91     47.89 o 
   8  14   1        0.62       -8.80     24.91 o 
   9  14   1      743.02      795.89     47.70 o 
  10  14   1      259.16      143.42     36.13 o 
  11  14   1     1225.64     1317.23     72.25 o 
  12  14   1      346.04      199.20     52.76 o 
  13  14   1      540.61      580.29     84.99 o 
  14  14   1        0.99      -28.28     53.78 o 
   1  15   1      358.20      224.83     55.21 o 
   2  15   1       48.92       19.77     37.66 o 
   3  15   1       77.06       85.93     37.47 o 
   4  15   1       11.13       15.22     30.93 o 
   5  15   1      600.18      470.66     46.93 o 
   6  15   1      414.92      494.78     47.34 o 
   7  15   1     3156.04     3407.46     93.26 o 
   8  15   1      385.70      417.41     43.00 o 
   9  15   1     1734.22     1921.00     86.58 o 
  10  15   1     1608.54     1602.45    164.77 o 
  11  15   1     1350.42     1584.45    241.08 o 
  12  15   1      990.73     1004.81    113.64 o 
   0  16   1        9.57       70.93     59.68 o 
   1  16   1        2.55        4.22     37.58 o 
   2  16   1        0.00       42.46     38.26 o 
   3  16   1       65.11      101.83     42.72 o 
   4  16   1      125.55      112.49     43.11 o 
   5  16   1       35.37       12.81     39.01 o 
   6  16   1        3.87      -10.77     33.86 o 
   7  16   1        4.41      -20.12     33.91 o 
   8  16   1      469.09      479.38     75.56 o 
   9  16   1      135.30       25.28     46.93 o 
  10  16   1      118.87       37.24     62.24 o 
   1  17   1      831.22      772.01     76.09 o 
   2  17   1      700.78      564.64     83.44 o 
   3  17   1      135.00       95.50     46.00 o 
   4  17   1      127.24      134.69     48.70 o 
   5  17   1      157.38      136.91     62.52 o 
   6  17   1        0.15       -2.81     42.64 o 
   7  17   1     1269.86     1225.45     89.88 o 
   0  18   1      226.73      221.07    136.42 o 
   1  18   1     1214.49     1263.09     98.70 o 
   2  18   1      141.96      154.89     58.33 o 
   2   0   2    30086.87    29591.18    412.82 o 
   3   0   2     4217.03     3708.09    100.68 o 
   4   0   2    32412.04    33688.06    539.88 o 
   5   0   2      427.83      533.02     23.95 o 
   6   0   2      951.96      801.16     54.26 o 
   7   0   2     1093.93     1172.93     69.93 o 
   8   0   2     5674.01     5469.38    208.89 o 
   9   0   2      259.89      217.22     41.48 o 
  10   0   2    13322.23    13627.18    350.27 o 
  11   0   2     6487.30     5933.97    203.76 o 
  12   0   2     5371.64     5465.73    138.36 o 
  13   0   2       30.64       67.61    104.02 o 
  14   0   2     4492.66     4211.21    556.75 o 
  15   0   2     6226.44     5652.30    428.01 o 
  16   0   2      448.28      225.82     65.79 o 
  17   0   2     6113.47     6103.67    257.38 o 
  18   0   2       18.24       29.03     71.02 o 
  19   0   2     2839.82     2841.91    198.94 o 
  20   0   2      576.23      598.80    121.62 o 
  21   0   2      217.08      111.32     93.96 o 
  22   0   2      190.03      168.06    121.92 o 
   2   1   2        1.55       -2.19      2.19 o 
   3   1   2      648.91      644.09     10.72 o 
   4   1   2     1628.17     1565.86     22.84 o 
   5   1   2     2327.29     2307.89     36.27 o 
   6   1   2     1394.26     1332.94     29.55 o 
   7   1   2     1352.69     1421.28     44.87 o 
   8   1   2      339.29      332.93     28.47 o 
   9   1   2     2265.26     2267.03     56.01 o 
  10   1   2     5767.85     5589.44     92.14 o 
  11   1   2     3572.53     3659.33     87.05 o 
  12   1   2     3581.51     3716.85     75.54 o 
  13   1   2      124.77      121.89     18.93 o 
  14   1   2     1247.90     1135.47     59.02 o 
  15   1   2     2389.52     2377.47    137.58 o 
  16   1   2     3406.77     3675.53    131.94 o 
  17   1   2       33.93       51.81     42.63 o 
  18   1   2      533.94      438.84     69.14 o 
  19   1   2     1817.69     1632.20    115.47 o 
  20   1   2     1245.60      825.70    137.58 o 
  21   1   2      316.57      335.47    120.85 o 
  22   1   2        1.64       50.08     68.84 o 
   0   2   2    39579.00    40194.74    347.92 o 
   1   2   2     5424.46     5412.73     34.88 o 
   2   2   2     3663.33     3719.21     27.85 o 
   3   2   2    36553.27    36343.41    217.20 o 
   4   2   2    49565.96    50856.86    356.46 o 
   5   2   2    16526.02    15771.88    126.81 o 
   6   2   2     2779.48     2323.81     31.08 o 
   7   2   2        2.49       12.59      7.05 o 
   8   2   2     4363.79     3877.01     56.64 o 
   9   2   2     5978.92     6107.20     80.58 o 
  10   2   2      426.17      493.33     36.33 o 
  11   2   2      897.87      837.35     41.97 o 
  12   2   2     4725.63     4595.62     75.41 o 
  13   2   2       89.34       85.32     19.06 o 
  14   2   2     1057.94      938.94     46.92 o 
  15   2   2     1433.92     1296.16     85.65 o 
  16   2   2      533.16      592.29     70.47 o 
  17   2   2     1089.23     1121.45     85.88 o 
  18   2   2      184.31      178.82     49.26 o 
  19   2   2     1092.15     1063.43     73.28 o 
  20   2   2      266.61      363.76     55.74 o 
  21   2   2      585.27      480.37     73.42 o 
  22   2   2      202.31      133.28     73.00 o 
   1   3   2      320.13      327.54      7.61 o 
   2   3   2     1244.18     1251.52     12.90 o 
   3   3   2       10.81        2.02      3.75 o 
   4   3   2       77.53      137.03      5.73 o 
   5   3   2     4616.82     4510.43     40.86 o 
   6   3   2     1507.50     1588.55     23.94 o 
   7   3   2      836.18      764.34     17.83 o 
   8   3   2     1761.79     1869.48     29.27 o 
   9   3   2      705.78      665.02     22.77 o 
  10   3   2     1247.25     1238.51     31.29 o 
  11   3   2      677.50      604.02     29.57 o 
  12   3   2       76.29       69.94     11.97 o 
  13   3   2     1553.26     1566.79     73.39 o 
  14   3   2       82.90       75.81     18.14 o 
  15   3   2      122.32       72.41     23.18 o 
  16   3   2     1256.60     1344.13     57.97 o 
  17   3   2      313.44      229.16     41.41 o 
  18   3   2      151.81       90.98     40.03 o 
  19   3   2      157.54       59.39     41.32 o 
  20   3   2        5.34       20.31     43.13 o 
  21   3   2      714.91      668.16     81.65 o 
  22   3   2      215.75      194.80     76.06 o 
   0   4   2    14045.40    14924.70    125.02 o 
   1   4   2      209.13      248.86      7.27 o 
   2   4   2     1903.51     1809.01     18.38 o 
   3   4   2     7364.45     7227.40     47.04 o 
   4   4   2     6310.76     6667.21     47.41 o 
   5   4   2    39898.85    39926.37    244.17 o 
   6   4   2    12464.12    11487.46     92.18 o 
   7   4   2      357.45      431.27     17.86 o 
   8   4   2    11531.65    11457.39    101.01 o 
   9   4   2     8340.42     8435.23     84.82 o 
  10   4   2        8.96       10.60      9.99 o 
  11   4   2     1507.05     1521.61     34.74 o 
  12   4   2     1891.54     1931.03     40.24 o 
  13   4   2      343.86      340.51     22.33 o 
  14   4   2     3557.50     3574.04     85.54 o 
  15   4   2     1200.89     1144.42     47.39 o 
  16   4   2      975.50      868.48     59.03 o 
  17   4   2     5285.38     5253.40    160.40 o 
  18   4   2      911.53      894.57     80.71 o 
  19   4   2      395.05      247.06     50.75 o 
  20   4   2       14.88       14.42     39.50 o 
  21   4   2        0.90      -49.58     49.58 o 
  22   4   2       28.22      -13.66     64.10 o 
   1   5   2     8970.11     9732.79     65.81 o 
   2   5   2       44.94       39.38      5.36 o 
   3   5   2     3328.62     3486.68     33.08 o 
   4   5   2      187.84      232.20      8.83 o 
   5   5   2     6053.63     6651.78     55.50 o 
   6   5   2    16001.89    16875.87    130.56 o 
   7   5   2     4069.33     4207.78     47.24 o 
   8   5   2      616.28      693.24     18.34 o 
   9   5   2     9358.23     9920.96     84.55 o 
  10   5   2       28.22       22.06      9.29 o 
  11   5   2     1837.50     1729.74     32.69 o 
  12   5   2     1238.71     1231.19     30.41 o 
  13   5   2      502.03      581.89     23.48 o 
  14   5   2      321.49      356.81     23.92 o 
  15   5   2     1648.73     1720.76     46.79 o 
  16   5   2      420.84      417.95     34.65 o 
  17   5   2      484.07      445.51     40.64 o 
  18   5   2      102.96       83.50     38.43 o 
  19   5   2      698.24      695.61     84.12 o 
  20   5   2      202.34      172.95     51.54 o 
  21   5   2       61.53      -30.08     60.43 o 
   0   6   2     9001.99     8304.75    114.34 o 
   1   6   2    12609.35    12781.34    106.11 o 
   2   6   2      750.75      703.37     17.99 o 
   3   6   2    32586.40    33114.88    223.68 o 
   4   6   2     1984.38     1702.67     27.64 o 
   5   6   2     3488.01     3628.06     36.93 o 
   6   6   2     6751.17     6833.52     67.32 o 
   7   6   2     2016.69     2159.40     31.61 o 
   8   6   2       55.18       48.55      9.78 o 
   9   6   2      763.51      786.49     21.97 o 
  10   6   2       18.32       24.58     10.37 o 
  11   6   2     3476.79     3582.65     49.86 o 
  12   6   2      780.44      794.55     26.96 o 
  13   6   2      347.29      390.76     21.85 o 
  14   6   2      724.14      760.97     32.06 o 
  15   6   2      362.10      389.90     29.92 o 
  16   6   2     1434.66     1298.29     52.89 o 
  17   6   2     3790.44     3977.81    141.40 o 
  18   6   2       79.78       32.18     40.81 o 
  19   6   2      791.21      747.22     95.97 o 
  20   6   2      293.01      245.65     68.28 o 
  21   6   2      207.74      163.46     85.61 o 
   1   7   2      326.58      422.67     18.83 o 
   2   7   2    12415.43    12661.69    117.92 o 
   3   7   2     9298.63     8841.14     83.63 o 
   4   7   2        4.01       24.13      7.42 o 
   5   7   2     7156.86     7406.46     67.92 o 
   6   7   2       96.24      128.72     11.14 o 
   7   7   2        6.00       -8.02      8.02 o 
   8   7   2     2171.88     2248.50     36.02 o 
   9   7   2        2.00       -9.41      9.41 o 
  10   7   2     3711.95     3782.80     56.58 o 
  11   7   2       55.35       33.25     13.44 o 
  12   7   2       37.56       16.16     13.76 o 
  13   7   2      346.20      415.36     24.16 o 
  14   7   2      198.68      189.94     21.32 o 
  15   7   2      292.70      287.38     31.75 o 
  16   7   2      113.97        2.89     59.56 o 
  17   7   2      176.17      116.91     45.29 o 
  18   7   2       75.24      102.91     52.86 o 
  19   7   2       35.19       28.59     48.17 o 
  20   7   2      286.49      257.80    158.28 o 
  21   7   2       14.75       10.10     71.08 o 
   0   8   2    22469.07    22565.21    269.66 o 
   1   8   2     8423.37     8470.85     92.12 o 
   2   8   2       14.54       18.58      8.86 o 
   3   8   2     5905.74     5812.59     61.47 o 
   4   8   2      432.30      399.07     17.02 o 
   5   8   2      545.66      576.08     17.97 o 
   6   8   2      266.93      264.33     15.61 o 
   7   8   2     2406.07     2458.44     36.77 o 
   8   8   2     2843.00     2978.19     46.34 o 
   9   8   2     1424.62     1488.76     33.97 o 
  10   8   2       70.16       75.82     16.15 o 
  11   8   2    15370.54    15231.73    151.52 o 
  12   8   2     3039.14     3013.41     54.38 o 
  13   8   2       54.88       65.27     16.64 o 
  14   8   2      188.59      210.38     25.98 o 
  15   8   2      639.78      622.73     48.22 o 
  16   8   2      264.97      222.25     42.28 o 
  17   8   2      813.92      853.26     92.57 o 
  18   8   2       12.12        4.82     44.39 o 
  19   8   2      729.39      804.03     91.58 o 
  20   8   2      539.24      696.74    106.52 o 
   1   9   2      752.48      841.84     30.36 o 
   2   9   2      788.85      748.37     27.46 o 
   3   9   2       80.69       75.92     11.73 o 
   4   9   2     1598.88     1598.21     34.79 o 
   5   9   2     3675.36     3535.07     50.69 o 
   6   9   2      762.46      868.86     27.52 o 
   7   9   2      931.12      865.01     25.33 o 
   8   9   2      255.36      288.73     20.68 o 
   9   9   2      318.31      350.75     22.90 o 
  10   9   2     1937.50     1853.26     42.47 o 
  11   9   2     1882.60     1823.62     45.43 o 
  12   9   2      109.87       95.56     18.57 o 
  13   9   2      377.11      341.26     30.36 o 
  14   9   2      262.71      193.77     33.81 o 
  15   9   2     1804.51     1723.15     79.63 o 
  16   9   2      872.51      948.69     82.21 o 
  17   9   2        8.91        6.18     45.94 o 
  18   9   2       27.57       34.01     69.15 o 
  19   9   2       43.81     -117.66    117.66 o 
   0  10   2     3947.18     3828.90    100.30 o 
   1  10   2        2.27        0.35     14.32 o 
   2  10   2     2169.48     2178.46     47.22 o 
   3  10   2      754.30      712.74     27.33 o 
   4  10   2     2826.15     2795.08     55.52 o 
   5  10   2     2737.45     2637.66     52.38 o 
   6  10   2     3430.53     3466.67     72.58 o 
   7  10   2     1206.83     1116.06     34.74 o 
   8  10   2     5982.28     6394.69     87.81 o 
   9  10   2     8578.73     8672.95    120.97 o 
  10  10   2      788.11      722.79     37.18 o 
  11  10   2     1906.11     2163.95     66.39 o 
  12  10   2     1156.66     1249.98     64.05 o 
  13  10   2       71.86       34.82     28.14 o 
  14  10   2      194.28      244.85     38.62 o 
  15  10   2      197.11      208.74     39.45 o 
  16  10   2        0.66      -26.88     32.41 o 
  17  10   2      334.77      369.99     88.00 o 
  18  10   2        9.76       85.26     95.49 o 
   1  11   2     1690.19     1666.57     46.30 o 
   2  11   2     5010.19     5054.11     88.74 o 
   3  11   2        0.67      -12.27     16.15 o 
   4  11   2     3804.01     3618.19     91.58 o 
   5  11   2      764.64      804.54     35.63 o 
   6  11   2     3906.87     4158.06     72.52 o 
   7  11   2     5366.82     5532.47     97.78 o 
   8  11   2     1364.52     1307.92     51.39 o 
   9  11   2        5.84      -14.57     17.05 o 
  10  11   2      789.74      750.51     45.47 o 
  11  11   2      418.47      417.48     38.37 o 
  12  11   2     1295.49     1314.78     61.44 o 
  13  11   2       74.02       41.01     31.71 o 
  14  11   2       61.29       72.48     35.00 o 
  15  11   2       16.05       38.76     34.23 o 
  16  11   2      790.39      830.50     92.00 o 
  17  11   2        7.98       51.16     90.38 o 
  18  11   2       59.51      126.19    105.72 o 
   0  12   2     2330.61     2071.25     78.88 o 
   1  12   2       40.99       37.87     20.83 o 
   2  12   2     4955.46     4733.02     88.68 o 
   3  12   2     2964.67     3033.73     97.81 o 
   4  12   2        2.32       13.00     17.41 o 
   5  12   2      957.66     1053.28     41.53 o 
   6  12   2     2663.69     2664.06     65.28 o 
   7  12   2     2538.04     2588.53     76.73 o 
   8  12   2      144.62      139.21     26.23 o 
   9  12   2      553.72      618.08     43.91 o 
  10  12   2       55.67       37.49     23.99 o 
  11  12   2     1131.14     1176.42     70.40 o 
  12  12   2      306.53      338.75     46.62 o 
  13  12   2     3857.67     4564.72    124.03 o 
  14  12   2     2882.67     3121.18    136.89 o 
  15  12   2      108.45      124.40     61.76 o 
  16  12   2      481.04      537.48     98.85 o 
  17  12   2      697.81     1024.83    179.05 o 
   1  13   2        9.06       22.87     24.96 o 
   2  13   2      869.85      962.71     52.47 o 
   3  13   2     1470.90     1437.92     56.26 o 
   4  13   2        2.01       -2.26     20.26 o 
   5  13   2       18.07       -1.69     21.47 o 
   6  13   2      107.65       65.31     25.41 o 
   7  13   2       59.64       75.11     22.57 o 
   8  13   2      399.98      413.62     33.98 o 
   9  13   2      673.92      681.40     46.66 o 
  10  13   2       73.65       71.30     28.55 o 
  11  13   2      439.05      561.96     55.82 o 
  12  13   2      126.92      142.32     48.82 o 
  13  13   2       35.92       51.96     40.92 o 
  14  13   2      640.15      611.88     72.38 o 
  15  13   2      357.41      249.98     67.51 o 
   0  14   2      406.36      346.86     59.02 o 
   1  14   2     1217.27     1063.02     85.33 o 
   2  14   2     3171.21     3206.52     94.05 o 
   3  14   2     2819.89     2593.84     90.72 o 
   4  14   2      262.87      248.96     39.47 o 
   5  14   2        5.58       17.22     26.04 o 
   6  14   2      664.21      636.11     48.93 o 
   7  14   2      303.84      281.53     35.99 o 
   8  14   2       48.82       76.26     26.51 o 
   9  14   2     1269.15     1355.41     64.01 o 
  10  14   2       46.81       73.47     34.63 o 
  11  14   2     1758.93     1827.21     96.96 o 
  12  14   2       16.38      -20.49     43.81 o 
  13  14   2     1112.06     1191.78     93.66 o 
  14  14   2     2451.51     2648.86    151.37 o 
   1  15   2      319.31      325.74     52.58 o 
   2  15   2     2450.89     2508.43    108.34 o 
   3  15   2     2168.29     2011.66    102.09 o 
   4  15   2       12.31       -9.48     30.23 o 
   5  15   2       25.56       20.63     31.12 o 
   6  15   2      175.03      128.79     34.82 o 
   7  15   2      154.94      141.76     36.21 o 
   8  15   2      713.27      741.21     62.31 o 
   9  15   2      607.25      577.76     62.37 o 
  10  15   2        0.21        9.40     45.44 o 
  11  15   2       43.08       32.83     50.59 o 
  12  15   2      112.66      122.13     72.61 o 
   0  16   2     5589.45     5355.12    228.49 o 
   1  16   2       53.75      107.64     44.57 o 
   2  16   2      304.08      279.06     54.64 o 
   3  16   2        6.60      -32.98     35.60 o 
   4  16   2        0.09      -32.43     32.46 o 
   5  16   2     1018.57     1106.62     75.55 o 
   6  16   2      213.67      163.37     67.39 o 
   7  16   2      267.50      138.93     43.51 o 
   8  16   2      984.69      843.90    100.62 o 
   9  16   2     6472.83     6771.21    232.35 o 
  10  16   2      268.96      245.32     72.77 o 
   1  17   2      982.30     1074.00     85.97 o 
   2  17   2        0.07      -13.90     39.57 o 
   3  17   2      231.97       94.70     46.55 o 
   4  17   2      118.34      124.60     48.82 o 
   5  17   2       12.97      -36.55     36.55 o 
   6  17   2      743.64      648.69     92.79 o 
   7  17   2      649.93      736.79     75.67 o 
   0  18   2     2130.22     2202.00    265.16 o 
   1  18   2     1103.30      939.46     83.96 o 
   2  18   2      352.35      465.28     77.78 o 
   1   1   3     4991.56     5101.90     44.55 o 
   2   1   3   158731.58   163502.02   1175.86 o 
   3   1   3       45.84       99.63      6.63 o 
   4   1   3     9002.07     8420.74    107.07 o 
   5   1   3     2693.58     2713.94     46.34 o 
   6   1   3     3056.63     3226.92     65.89 o 
   7   1   3     4335.14     4540.50    103.15 o 
   8   1   3      319.62      315.01     31.87 o 
   9   1   3      616.62      648.93     45.66 o 
  10   1   3    13043.55    12145.61    228.07 o 
  11   1   3        4.82       28.79     24.22 o 
  12   1   3    10161.83    10039.22    239.13 o 
  13   1   3      866.13      798.69     37.21 o 
  14   1   3      243.74      269.58     28.46 o 
  15   1   3       28.72       22.34     31.19 o 
  16   1   3     3336.06     3030.68    137.09 o 
  17   1   3      279.64      315.04     59.35 o 
  18   1   3     1103.11     1199.38     99.23 o 
  19   1   3       71.62      -17.23     53.82 o 
  20   1   3      194.24      192.66     65.92 o 
  21   1   3       21.38      -46.49     46.49 o 
  22   1   3     1980.18     2110.74    121.44 o 
   0   2   3       32.92       26.31      5.81 o 
   1   2   3     4937.61     4837.29     42.20 o 
   2   2   3     1085.44     1139.64     14.10 o 
   3   2   3     8721.61     8929.37     66.54 o 
   4   2   3      159.36      152.21      7.06 o 
   5   2   3      816.59      772.78     14.18 o 
   6   2   3     3689.17     3915.19     41.44 o 
   7   2   3     2515.77     2631.72     36.17 o 
   8   2   3     2846.65     2517.46     50.33 o 
   9   2   3      858.16      849.30     23.90 o 
  10   2   3      231.84      226.69     17.55 o 
  11   2   3     3342.51     3544.56     66.81 o 
  12   2   3     1873.00     1687.37     53.52 o 
  13   2   3       69.49       44.39     18.94 o 
  14   2   3     3142.70     3187.19    122.62 o 
  15   2   3       74.33       35.78     33.12 o 
  16   2   3     1830.15     1797.86     84.97 o 
  17   2   3      567.95      622.20     61.45 o 
  18   2   3     3486.54     3327.50    122.52 o 
  19   2   3      117.17      116.18     50.71 o 
  20   2   3        0.11       15.12     47.23 o 
  21   2   3      240.42      196.41     62.75 o 
  22   2   3      242.09      210.39     78.37 o 
   1   3   3     2152.61     2307.53     22.57 o 
   2   3   3     3546.39     3943.13     31.73 o 
   3   3   3       34.94       42.81      5.04 o 
   4   3   3    37342.03    36053.97    230.22 o 
   5   3   3     2352.50     2280.20     26.10 o 
   6   3   3    12083.04    12125.73     94.44 o 
   7   3   3     8574.91     8587.86     72.55 o 
   8   3   3    23211.47    22330.67    191.96 o 
   9   3   3      352.46      368.37     23.19 o 
  10   3   3    16027.84    15531.93    151.96 o 
  11   3   3       65.52       78.86     11.78 o 
  12   3   3     2058.44     1972.06     41.88 o 
  13   3   3      104.15      109.57     17.67 o 
  14   3   3     1130.91     1119.52     41.06 o 
  15   3   3     1584.50     1362.39     71.29 o 
  16   3   3     2288.30     2164.13     83.44 o 
  17   3   3        7.82       12.27     32.40 o 
  18   3   3      365.23      410.63     52.41 o 
  19   3   3       27.98       -1.13     39.23 o 
  20   3   3      775.97      729.93     68.79 o 
  21   3   3      314.20      202.47     62.80 o 
  22   3   3      279.91       87.45     85.65 o 
   0   4   3      748.75      904.63     24.81 o 
   1   4   3       19.81       30.35      4.94 o 
   2   4   3     1380.09     1425.12     17.59 o 
   3   4   3      107.69      168.68      7.79 o 
   4   4   3       65.91       42.07      6.86 o 
   5   4   3        3.23        4.55      5.30 o 
   6   4   3     1916.97     1934.79     29.96 o 
   7   4   3     9784.22    10449.09     92.70 o 
   8   4   3     1028.71     1205.12     25.60 o 
   9   4   3      157.10      197.00     13.23 o 
  10   4   3       68.42       38.41      9.15 o 
  11   4   3      105.88       99.01     12.99 o 
  12   4   3     2606.13     2677.51     52.86 o 
  13   4   3     3146.03     3214.27     55.95 o 
  14   4   3       26.34       -1.12     13.79 o 
  15   4   3      581.38      588.24     40.38 o 
  16   4   3       26.79       18.05     29.25 o 
  17   4   3       54.72       -4.57     30.63 o 
  18   4   3       64.39       20.60     33.66 o 
  19   4   3      840.80      970.66     73.47 o 
  20   4   3      254.28      159.06     44.76 o 
  21   4   3      180.35      139.18     55.30 o 
  22   4   3      495.25      576.25    111.25 o 
   1   5   3      111.92      125.49      7.70 o 
   2   5   3     6245.13     5895.22     48.22 o 
   3   5   3      340.35      400.13     11.76 o 
   4   5   3    14552.61    13829.76    103.63 o 
   5   5   3     4360.64     4305.91     43.11 o 
   6   5   3     1674.92     1837.09     33.37 o 
   7   5   3     2118.75     2029.76     39.01 o 
   8   5   3     4837.12     4615.79     51.43 o 
   9   5   3      116.77      113.13     10.31 o 
  10   5   3     1808.19     1736.31     32.66 o 
  11   5   3      195.06      223.08     16.13 o 
  12   5   3     6190.65     6202.56     76.05 o 
  13   5   3      248.77      287.64     20.75 o 
  14   5   3      637.83      682.13     28.58 o 
  15   5   3      574.77      599.64     36.85 o 
  16   5   3     3860.77     3942.93     92.10 o 
  17   5   3      304.91      267.72     42.30 o 
  18   5   3     2135.03     2237.25     82.26 o 
  19   5   3       74.89       42.62     41.36 o 
  20   5   3       88.20       68.10     57.94 o 
  21   5   3      135.26       85.88     64.77 o 
   0   6   3     7920.06     7598.40    114.89 o 
   1   6   3     2681.81     2734.19     31.60 o 
   2   6   3     1779.96     1910.44     28.23 o 
   3   6   3      728.99      775.84     18.82 o 
   4   6   3      945.61      968.22     18.88 o 
   5   6   3       83.07       93.71      9.60 o 
   6   6   3     3671.07     3524.21     41.73 o 
   7   6   3     6654.88     6798.00     65.70 o 
   8   6   3     3521.24     3518.89     48.27 o 
   9   6   3      476.16      466.95     17.86 o 
  10   6   3     2086.27     2064.12     37.12 o 
  11   6   3       44.50       36.07     13.99 o 
  12   6   3     4697.16     5001.98     67.94 o 
  13   6   3     2982.51     2986.79     51.63 o 
  14   6   3     2191.71     2176.92     47.51 o 
  15   6   3      954.23     1037.25     46.03 o 
  16   6   3      192.38      157.40     28.74 o 
  17   6   3       52.11       50.97     31.77 o 
  18   6   3      681.91      724.26     66.60 o 
  19   6   3      813.08      874.29     79.38 o 
  20   6   3       43.65       98.53     61.13 o 
  21   6   3      166.26      109.99     79.02 o 
   1   7   3     1147.68     1135.85     26.53 o 
   2   7   3    21386.09    20194.38    168.64 o 
   3   7   3      972.17      927.02     25.63 o 
   4   7   3     3227.56     3149.06     37.84 o 
   5   7   3      436.12      482.26     17.31 o 
   6   7   3        2.61        3.03      8.09 o 
   7   7   3     1696.63     1750.34     34.76 o 
   8   7   3     1325.18     1314.14     29.95 o 
   9   7   3     3391.81     3449.73     52.17 o 
  10   7   3     3122.63     3196.34     51.80 o 
  11   7   3        1.06       11.93     12.61 o 
  12   7   3     1854.70     1974.01     43.02 o 
  13   7   3     1962.00     2049.89     44.53 o 
  14   7   3      335.00      294.22     32.87 o 
  15   7   3       17.06       20.39     22.41 o 
  16   7   3     1565.43     1700.90     71.98 o 
  17   7   3        3.75        6.65     33.43 o 
  18   7   3     1749.93     1746.64     91.96 o 
  19   7   3       89.64      105.67     47.01 o 
  20   7   3       13.64      -38.60     58.05 o 
   0   8   3     8195.14     7690.94    135.61 o 
   1   8   3       35.97       38.32     12.05 o 
   2   8   3     1559.60     1600.04     44.14 o 
   3   8   3      606.73      568.06     20.65 o 
   4   8   3     3157.78     3140.07     40.66 o 
   5   8   3      744.00      799.70     21.66 o 
   6   8   3      749.66      714.67     20.74 o 
   7   8   3      235.16      258.59     16.81 o 
   8   8   3     4131.61     4143.36     56.78 o 
   9   8   3     5167.36     5061.49     65.43 o 
  10   8   3       85.37       94.28     15.82 o 
  11   8   3      296.56      329.74     22.82 o 
  12   8   3     3144.59     3067.07     55.06 o 
  13   8   3       54.80       24.38     15.26 o 
  14   8   3        1.98      -19.57     19.57 o 
  15   8   3     1971.38     1808.83     73.07 o 
  16   8   3      834.24      761.61     66.22 o 
  17   8   3      803.98      898.77     77.99 o 
  18   8   3      839.53      840.76     89.22 o 
  19   8   3      206.81      336.07     58.00 o 
  20   8   3       64.92      153.77     75.09 o 
   1   9   3     2514.21     2564.66     48.36 o 
   2   9   3     6038.77     5768.07     74.74 o 
   3   9   3      430.02      515.97     22.95 o 
   4   9   3     7347.21     7198.91     84.72 o 
   5   9   3       31.45       46.75     12.62 o 
   6   9   3     6714.11     6751.31     76.69 o 
   7   9   3      214.26      241.35     21.85 o 
   8   9   3        5.18       -9.42     11.08 o 
   9   9   3      698.67      787.67     29.58 o 
  10   9   3    14592.67    15193.69    163.55 o 
  11   9   3      298.56      340.75     23.97 o 
  12   9   3      449.02      510.73     28.08 o 
  13   9   3      542.60      488.86     36.78 o 
  14   9   3     3028.49     3094.90     91.83 o 
  15   9   3        6.85      -25.78     25.78 o 
  16   9   3      199.55      156.11     42.37 o 
  17   9   3       36.28       24.15     38.36 o 
  18   9   3     1450.72     1710.70    139.56 o 
  19   9   3        4.60      -19.06     71.61 o 
   0  10   3     6034.35     5897.96    116.23 o 
   1  10   3      571.14      556.13     27.85 o 
   2  10   3     2930.07     2856.72     60.67 o 
   3  10   3      194.51      202.58     20.18 o 
   4  10   3     3699.09     3758.30     60.65 o 
   5  10   3     1907.09     1858.89     46.80 o 
   6  10   3       31.50       26.76     15.21 o 
   7  10   3        6.81        6.51     14.77 o 
   8  10   3      251.33      287.37     21.08 o 
   9  10   3      479.09      440.63     29.14 o 
  10  10   3      176.89      179.05     22.69 o 
  11  10   3     1821.90     1947.28     55.50 o 
  12  10   3       27.39       23.01     21.44 o 
  13  10   3      743.50      820.49     61.52 o 
  14  10   3       36.13       15.97     29.83 o 
  15  10   3      768.60      812.39     64.69 o 
  16  10   3      118.84       15.21     38.06 o 
  17  10   3       64.48        4.10     85.26 o 
  18  10   3      180.01      126.19     93.79 o 
   1  11   3      151.78      134.74     20.61 o 
   2  11   3     1875.37     1804.26     48.71 o 
   3  11   3     3809.93     3816.59     66.61 o 
   4  11   3    21114.03    20785.52    215.97 o 
   5  11   3       29.91       26.33     16.80 o 
   6  11   3     2131.51     2021.75     51.20 o 
   7  11   3      254.36      229.65     23.88 o 
   8  11   3     1705.90     1629.52     51.28 o 
   9  11   3      316.68      325.34     28.96 o 
  10  11   3     1121.17     1170.57     47.74 o 
  11  11   3        0.33       25.34     22.43 o 
  12  11   3      623.92      691.52     49.30 o 
  13  11   3       75.67       62.71     33.17 o 
  14  11   3       81.65       12.37     32.74 o 
  15  11   3      150.11      120.91     39.71 o 
  16  11   3     1547.52     1851.90    105.93 o 
  17  11   3       83.63       86.97     98.90 o 
  18  11   3     1403.57     1333.48    194.39 o 
   0  12   3     1479.51     1354.07     67.12 o 
   1  12   3      982.56      967.71     40.25 o 
   2  12   3     2451.35     2387.23     60.19 o 
   3  12   3       36.51       27.37     19.72 o 
   4  12   3     1586.59     1687.22     52.30 o 
   5  12   3      581.83      624.95     36.58 o 
   6  12   3      722.56      684.96     35.61 o 
   7  12   3      937.26      928.13     39.75 o 
   8  12   3      457.43      419.63     33.62 o 
   9  12   3      333.99      362.70     33.05 o 
  10  12   3      809.66      731.51     50.64 o 
  11  12   3      710.87      684.47     56.53 o 
  12  12   3       36.45       45.21     34.93 o 
  13  12   3       19.95       -6.25     33.17 o 
  14  12   3       69.27        3.06     38.62 o 
  15  12   3      280.65      404.27     58.76 o 
  16  12   3       17.60      104.91     69.16 o 
   1  13   3     2675.58     2528.80     71.21 o 
   2  13   3     3562.63     3475.51     82.75 o 
   3  13   3      199.47      224.47     30.73 o 
   4  13   3     5093.14     5226.64    112.83 o 
   5  13   3       96.31       57.20     21.94 o 
   6  13   3        2.37        6.15     22.49 o 
   7  13   3      500.42      502.28     38.14 o 
   8  13   3      199.24      158.12     31.03 o 
   9  13   3      700.31      748.86     45.97 o 
  10  13   3      210.64      175.59     40.81 o 
  11  13   3       44.22      -32.18     32.18 o 
  12  13   3     1342.45     1337.71     78.00 o 
  13  13   3      276.59      331.61     53.88 o 
  14  13   3       29.56       98.39     48.74 o 
  15  13   3       22.29        1.08     54.26 o 
   0  14   3     8022.81     8337.78    226.88 o 
   1  14   3     1065.07     1007.46     56.43 o 
   2  14   3      153.52       98.49     29.33 o 
   3  14   3      155.76      155.64     30.27 o 
   4  14   3     2628.89     2614.00     83.64 o 
   5  14   3      195.70      146.97     30.01 o 
   6  14   3     1143.03     1141.34     54.46 o 
   7  14   3      382.27      376.67     45.48 o 
   8  14   3       40.02       43.99     28.41 o 
   9  14   3      361.69      287.21     46.73 o 
  10  14   3       99.24       99.02     44.87 o 
  11  14   3       28.81       39.86     41.02 o 
  12  14   3      156.18      235.70     73.10 o 
  13  14   3      250.72      269.17     61.03 o 
  14  14   3      360.57      200.52     75.07 o 
   1  15   3     1446.27     1237.93     80.99 o 
   2  15   3     1391.34     1502.48     72.70 o 
   3  15   3      126.31      131.07     36.06 o 
   4  15   3     2619.48     2704.23     95.12 o 
   5  15   3     2093.44     2228.38     88.57 o 
   6  15   3      874.66      934.71     59.56 o 
   7  15   3       21.95       51.86     35.14 o 
   8  15   3        9.20       45.13     36.71 o 
   9  15   3       16.86       -1.82     32.73 o 
  10  15   3     2352.15     2448.44    124.62 o 
  11  15   3      195.09      109.94     54.80 o 
  12  15   3        7.82       -8.24     46.65 o 
   0  16   3     1728.44     2082.64    147.41 o 
   1  16   3       30.09        4.40     37.96 o 
   2  16   3      128.40       66.04     43.34 o 
   3  16   3       13.16      -12.50     33.94 o 
   4  16   3       47.65       51.03     38.41 o 
   5  16   3       47.84       13.85     35.81 o 
   6  16   3        1.87      -15.40     34.38 o 
   7  16   3      658.83      740.80     75.61 o 
   8  16   3      617.45      575.32     70.08 o 
   9  16   3       11.22       62.99     59.98 o 
  10  16   3      272.74      299.26     90.43 o 
   1  17   3      841.65      875.70     80.46 o 
   2  17   3      673.25      740.69     80.30 o 
   3  17   3      206.07      127.98     48.98 o 
   4  17   3      818.34      638.45     71.13 o 
   5  17   3     1292.89     1431.21    102.79 o 
   6  17   3      363.04      220.22     65.24 o 
   7  17   3      209.99      200.44     67.35 o 
   0  18   3      593.56      529.73    102.45 o 
   0   0   4     1684.15     2017.27     86.97 o 
   1   0   4    66415.69    67027.20   1047.83 o 
   2   0   4    29480.91    30128.31    420.05 o 
   3   0   4     3600.57     3245.11     69.09 o 
   4   0   4     1887.58     2043.61     49.71 o 
   5   0   4    15602.48    16613.34    348.08 o 
   6   0   4     3034.60     3100.71     73.10 o 
   7   0   4     9846.58    11550.75    403.28 o 
   8   0   4     4632.15     4948.76    163.38 o 
   9   0   4    15294.13    14913.73    442.50 o 
  10   0   4      767.42      622.81     86.11 o 
  11   0   4    22909.02    22188.83    529.32 o 
  12   0   4      111.01      108.41     43.90 o 
  13   0   4     3940.81     3463.17    162.72 o 
  14   0   4       18.79       72.91     47.52 o 
  15   0   4      217.05      211.40     65.65 o 
  16   0   4       78.77       62.83     46.61 o 
  17   0   4     2006.89     1807.82    154.11 o 
  18   0   4      259.83      301.24     91.95 o 
  19   0   4      142.67      114.82     86.59 o 
  20   0   4       98.05      192.53    100.94 o 
  21   0   4     1297.74     1451.62    308.64 o 
  22   0   4       18.14        3.60     92.24 o 
   1   1   4     5635.64     5965.19     62.98 o 
   2   1   4     4599.46     4687.76     48.39 o 
   3   1   4      795.51      870.91     14.98 o 
   4   1   4      843.99      955.26     22.11 o 
   5   1   4     3876.94     3837.96     58.58 o 
   6   1   4     1606.27     1634.51     32.99 o 
   7   1   4     1509.20     1587.21     57.02 o 
   8   1   4       16.58       15.15     11.19 o 
   9   1   4     9081.22     9206.74    182.35 o 
  10   1   4      638.90      623.88     49.44 o 
  11   1   4     1136.48      968.26     83.68 o 
  12   1   4      359.05      355.12     43.92 o 
  13   1   4     1490.46     1484.60     86.73 o 
  14   1   4       33.71       47.32     31.97 o 
  15   1   4     1224.33     1258.49     97.20 o 
  16   1   4       11.27       68.78     38.93 o 
  17   1   4      592.91      546.03     79.11 o 
  18   1   4       15.93       43.77     51.26 o 
  19   1   4        0.40       23.05     55.03 o 
  20   1   4       33.59      -24.23     56.61 o 
  21   1   4       47.68       77.08     65.79 o 
  22   1   4        0.01       16.38     65.60 o 
   0   2   4       46.32       75.14      8.69 o 
   1   2   4       17.64       57.28      7.08 o 
   2   2   4     4576.98     4788.02     45.83 o 
   3   2   4      801.14      586.58     13.88 o 
   4   2   4      538.36      571.69     15.36 o 
   5   2   4    14320.51    13760.81    125.83 o 
   6   2   4     2065.22     2003.99     30.43 o 
   7   2   4     1089.09     1192.05     21.41 o 
   8   2   4     1534.82     1579.78     47.28 o 
   9   2   4    28705.89    28137.54    348.49 o 
  10   2   4       13.46       10.81     13.89 o 
  11   2   4    30336.01    30639.64    351.68 o 
  12   2   4       46.89       54.27     14.76 o 
  13   2   4     2025.70     1989.67     49.15 o 
  14   2   4        9.06       28.69     15.73 o 
  15   2   4      190.10      221.18     39.25 o 
  16   2   4      710.11      692.12     58.79 o 
  17   2   4       59.16       24.05     36.78 o 
  18   2   4      266.53      214.30     59.23 o 
  19   2   4      408.41      421.95     62.77 o 
  20   2   4     1327.82     1219.34     93.90 o 
  21   2   4      537.03      500.91     85.92 o 
  22   2   4      117.83      131.18     84.83 o 
   1   3   4      354.09      351.48     10.43 o 
   2   3   4       12.21       19.49      5.09 o 
   3   3   4    18498.68    19053.45    128.09 o 
   4   3   4     1479.60     1585.66     22.24 o 
   5   3   4     1334.53     1504.79     23.37 o 
   6   3   4      253.07      271.59     10.38 o 
   7   3   4       32.34       31.32      6.34 o 
   8   3   4      147.67      176.55     10.79 o 
   9   3   4     1284.30     1162.89     23.97 o 
  10   3   4      240.92      284.42     14.86 o 
  11   3   4     1363.49     1403.22     28.63 o 
  12   3   4       71.61       81.38     14.87 o 
  13   3   4     1137.68      998.31     31.82 o 
  14   3   4      633.96      566.99     38.71 o 
  15   3   4      911.56      897.45     56.71 o 
  16   3   4       13.39        6.18     28.06 o 
  17   3   4      893.08      909.03     64.55 o 
  18   3   4        0.33      -26.86     35.14 o 
  19   3   4       18.42      -32.17     36.99 o 
  20   3   4      455.22      263.25     67.21 o 
  21   3   4       14.67      -31.08     55.03 o 
  22   3   4       55.19        4.76     60.74 o 
   0   4   4        6.94       10.83      7.47 o 
   1   4   4     2979.90     3037.61     30.46 o 
   2   4   4     2214.75     2428.46     26.39 o 
   3   4   4    24009.08    24349.37    162.93 o 
   4   4   4        0.90        3.40      5.40 o 
   5   4   4    30937.23    30815.68    197.82 o 
   6   4   4     4193.55     4249.54     44.43 o 
   7   4   4    18228.78    18512.11    150.76 o 
   8   4   4      577.88      575.25     16.64 o 
   9   4   4    26363.82    26584.46    229.31 o 
  10   4   4       61.26       52.13     10.29 o 
  11   4   4     7076.12     6992.84     85.33 o 
  12   4   4      131.16      121.39     15.16 o 
  13   4   4     3828.21     3872.35     64.81 o 
  14   4   4        1.56      -10.49     13.61 o 
  15   4   4        8.67        5.43     25.84 o 
  16   4   4        8.30       32.73     30.43 o 
  17   4   4       27.23       48.16     34.51 o 
  18   4   4      165.56      168.83     42.71 o 
  19   4   4       87.18       11.07     46.47 o 
  20   4   4        4.11      -26.27     50.80 o 
  21   4   4        5.14      -48.00     48.00 o 
  22   4   4      258.40      161.67     88.06 o 
   1   5   4      502.83      400.93     11.84 o 
   2   5   4        3.93        0.56      5.35 o 
   3   5   4    11598.61    11944.01     97.67 o 
   4   5   4        1.25        6.54      6.46 o 
   5   5   4     2770.71     2637.28     32.26 o 
   6   5   4     1568.24     1684.10     24.49 o 
   7   5   4       26.74        9.85      8.61 o 
   8   5   4     1752.83     2017.90     29.99 o 
   9   5   4       82.32       71.62      9.51 o 
  10   5   4       11.21       -0.84      9.86 o 
  11   5   4     4612.67     4623.59     67.53 o 
  12   5   4       60.09       51.73     14.12 o 
  13   5   4        4.94      -13.21     13.21 o 
  14   5   4        1.60       -0.13     16.83 o 
  15   5   4     2606.72     2657.40     78.69 o 
  16   5   4       10.76       48.75     28.51 o 
  17   5   4       47.82       33.25     29.07 o 
  18   5   4       25.53       20.62     39.44 o 
  19   5   4      335.07      260.39     42.58 o 
  20   5   4       42.23       -4.28     40.78 o 
  21   5   4      948.97      954.15    109.30 o 
   0   6   4     4641.12     4814.67     71.79 o 
   1   6   4    12498.26    12273.69     99.35 o 
   2   6   4       93.46       75.42      8.88 o 
   3   6   4    25863.77    25974.72    193.56 o 
   4   6   4      580.47      549.93     17.21 o 
   5   6   4      381.59      447.98     16.21 o 
   6   6   4        1.86       14.17      8.33 o 
   7   6   4     1745.36     1708.12     30.76 o 
   8   6   4        4.28       20.63      9.30 o 
   9   6   4     5078.30     5094.74     61.34 o 
  10   6   4     2315.55     2326.26     42.11 o 
  11   6   4     5969.56     6134.91     76.36 o 
  12   6   4      136.14      145.78     16.57 o 
  13   6   4    18095.28    18626.19    176.53 o 
  14   6   4      363.53      420.41     27.47 o 
  15   6   4     1321.68     1375.69     51.99 o 
  16   6   4        4.58      -10.76     23.76 o 
  17   6   4     5903.10     6293.95    131.56 o 
  18   6   4      128.04      126.66     39.75 o 
  19   6   4       68.16       50.72     37.38 o 
  20   6   4      117.33       79.94     48.22 o 
  21   6   4      818.40      816.13    118.76 o 
   1   7   4     9296.19     8621.66     79.54 o 
   2   7   4      514.78      497.53     19.75 o 
   3   7   4     1988.88     1899.98     32.04 o 
   4   7   4      591.61      798.30     23.51 o 
   5   7   4     8165.28     8447.98     86.14 o 
   6   7   4      996.25      982.20     25.42 o 
   7   7   4     4411.65     4401.47     57.61 o 
   8   7   4     1086.96     1054.77     27.93 o 
   9   7   4     1872.49     1879.70     38.70 o 
  10   7   4        0.80       -0.48     11.62 o 
  11   7   4     1359.11     1422.96     36.56 o 
  12   7   4      511.57      484.46     24.99 o 
  13   7   4     1358.08     1523.08     66.43 o 
  14   7   4        0.13      -16.70     16.70 o 
  15   7   4        1.67       -5.44     20.60 o 
  16   7   4       12.61       12.66     33.81 o 
  17   7   4       13.32        4.15     29.15 o 
  18   7   4      105.99       47.09     38.35 o 
  19   7   4      781.71      888.77     76.82 o 
  20   7   4       25.64       33.10     48.56 o 
   0   8   4      996.58      979.17     39.87 o 
   1   8   4     8453.86     8249.25     88.19 o 
   2   8   4      112.69       92.17     11.47 o 
   3   8   4    10693.94    10556.50     94.54 o 
   4   8   4       29.43       39.58      9.51 o 
   5   8   4      532.03      527.59     19.54 o 
   6   8   4     1908.85     1824.67     35.70 o 
   7   8   4     1389.29     1430.41     41.97 o 
   8   8   4        1.98       -3.69     11.46 o 
   9   8   4    11143.70    10899.24    110.72 o 
  10   8   4       19.34       18.95     13.42 o 
  11   8   4     9509.78     9987.89    112.50 o 
  12   8   4       12.07       -0.32     14.00 o 
  13   8   4      303.45      289.57     32.17 o 
  14   8   4       98.61      105.92     24.60 o 
  15   8   4      753.03      868.26     51.80 o 
  16   8   4       68.50       61.18     31.12 o 
  17   8   4      171.21      123.73     44.99 o 
  18   8   4      574.94      410.08     53.50 o 
  19   8   4      826.41      975.36     80.96 o 
  20   8   4      154.22       70.27     59.72 o 
   1   9   4    11843.59    11453.76    125.02 o 
   2   9   4      562.97      550.96     26.30 o 
   3   9   4      624.51      579.79     23.38 o 
   4   9   4      290.43      279.59     19.39 o 
   5   9   4        2.15        1.76     10.70 o 
   6   9   4       32.69       20.04     10.81 o 
   7   9   4      983.80      966.40     48.78 o 
   8   9   4       15.07        4.79     12.25 o 
   9   9   4      642.18      768.04     31.17 o 
  10   9   4        1.30       -4.33     13.95 o 
  11   9   4       66.13       52.92     16.21 o 
  12   9   4      180.90      164.94     23.18 o 
  13   9   4       36.52        0.63     20.53 o 
  14   9   4      144.52      128.84     30.07 o 
  15   9   4      658.32      699.19     57.58 o 
  16   9   4       35.95       13.04     32.81 o 
  17   9   4       24.93       46.85     36.38 o 
  18   9   4       86.61       60.40     59.32 o 
  19   9   4      935.30     1019.28    135.61 o 
   0  10   4      979.12      911.89     44.65 o 
   1  10   4       96.60       79.02     16.22 o 
   2  10   4      316.02      328.95     23.63 o 
   3  10   4     1346.57     1275.37     41.09 o 
   4  10   4     1053.97     1087.73     36.61 o 
   5  10   4     2036.50     2165.20     48.41 o 
   6  10   4      196.99      187.82     22.85 o 
   7  10   4      601.95      628.26     33.02 o 
   8  10   4     2759.60     2795.04     56.48 o 
   9  10   4     6799.65     6958.96    105.90 o 
  10  10   4      602.83      621.51     36.55 o 
  11  10   4     6296.75     6446.43    108.51 o 
  12  10   4       23.64       25.28     24.76 o 
  13  10   4      684.67      687.48     66.47 o 
  14  10   4      313.33      239.09     38.98 o 
  15  10   4     1498.68     1539.11     74.55 o 
  16  10   4       51.75       -9.16     36.92 o 
  17  10   4      251.05      412.66    111.73 o 
  18  10   4      171.75       59.68     93.79 o 
   1  11   4        0.22       -9.25     14.24 o 
   2  11   4      270.56      260.74     23.24 o 
   3  11   4    18392.77    17971.65    202.27 o 
   4  11   4      106.06      117.31     19.91 o 
   5  11   4       50.30       37.54     17.89 o 
   6  11   4       46.79       29.86     19.63 o 
   7  11   4      425.14      547.66     35.20 o 
   8  11   4      180.18      156.76     23.60 o 
   9  11   4     1071.82     1242.99     52.46 o 
  10  11   4       38.78       23.03     20.69 o 
  11  11   4       96.85      102.37     33.14 o 
  12  11   4      172.16      133.22     36.00 o 
  13  11   4       52.20        3.40     31.39 o 
  14  11   4       77.11       78.65     36.46 o 
  15  11   4       41.58       57.94     45.15 o 
  16  11   4       84.18       52.33     46.95 o 
  17  11   4       24.87      -69.91     78.44 o 
   0  12   4     8484.70     8251.49    168.96 o 
   1  12   4     2100.47     2014.69     54.23 o 
   2  12   4        7.20       -1.47     16.52 o 
   3  12   4     7152.46     7006.83    118.29 o 
   4  12   4     2647.07     2563.67     61.07 o 
   5  12   4     1599.76     1784.97     54.65 o 
   6  12   4       22.30       26.48     21.11 o 
   7  12   4     1693.29     1591.17     56.41 o 
   8  12   4       29.43       28.31     20.62 o 
   9  12   4       33.73       33.21     21.93 o 
  10  12   4       35.58       28.76     26.25 o 
  11  12   4       16.66       11.31     30.36 o 
  12  12   4       55.92       74.66     34.64 o 
  13  12   4     1387.83     1635.59     81.86 o 
  14  12   4        1.21       65.17     40.67 o 
  15  12   4      145.20      116.00     51.77 o 
  16  12   4       59.15       65.96     73.83 o 
   1  13   4     2857.79     2942.99     69.48 o 
   2  13   4      431.97      460.67     35.66 o 
   3  13   4      258.80      268.04     29.88 o 
   4  13   4       45.64       37.74     22.28 o 
   5  13   4      201.83      154.79     25.90 o 
   6  13   4       52.35       56.69     24.97 o 
   7  13   4     1007.02      920.90     52.42 o 
   8  13   4        0.10      -17.72     22.84 o 
   9  13   4      247.80      220.75     34.33 o 
  10  13   4       68.96       21.68     33.87 o 
  11  13   4       18.23      -14.26     33.92 o 
  12  13   4        0.29      -24.62     33.95 o 
  13  13   4       91.11       98.33     43.61 o 
  14  13   4      267.94      250.72     53.56 o 
  15  13   4      187.88      116.48     53.66 o 
   0  14   4      107.70       81.28     36.01 o 
   1  14   4       88.61       78.36     26.90 o 
   2  14   4      137.42      136.13     28.59 o 
   3  14   4     2973.55     2966.60     81.15 o 
   4  14   4      319.51      245.58     36.33 o 
   5  14   4     5126.08     5674.81    125.18 o 
   6  14   4      126.50       90.52     29.73 o 
   7  14   4       61.91       28.65     27.61 o 
   8  14   4      707.15      609.80     48.19 o 
   9  14   4      164.44      225.37     36.98 o 
  10  14   4        0.09      -29.51     30.30 o 
  11  14   4      259.36      181.18     63.11 o 
  12  14   4       20.40       37.51     39.24 o 
  13  14   4        3.23       24.21     47.87 o 
  14  14   4      367.12      335.71     65.04 o 
   1  15   4     2668.09     2375.89     87.15 o 
   2  15   4      646.77      637.86     50.58 o 
   3  15   4     1430.47     1401.53     77.99 o 
   4  15   4      314.72      311.14     41.67 o 
   5  15   4      315.86      292.74     40.98 o 
   6  15   4       30.39      -32.05     32.05 o 
   7  15   4     2122.13     2088.15     79.91 o 
   8  15   4       86.88       28.83     34.18 o 
   9  15   4      550.63      566.85     60.56 o 
  10  15   4      194.18      113.02     71.13 o 
  11  15   4      210.96      206.58     58.85 o 
  12  15   4      187.79      222.78     61.62 o 
   0  16   4      975.20     1187.69     99.60 o 
   1  16   4      165.12      148.93     43.56 o 
   2  16   4       30.07       18.84     37.99 o 
   3  16   4     1668.69     1595.09     87.07 o 
   4  16   4       54.35       23.75     37.64 o 
   5  16   4     1867.42     1898.57     93.01 o 
   6  16   4       46.55        8.70     44.43 o 
   7  16   4     1124.35     1265.80     93.71 o 
   8  16   4      191.45      175.91     56.43 o 
   9  16   4      377.48      288.35     87.88 o 
  10  16   4       32.52       36.29     62.99 o 
   1  17   4      588.41      620.41     71.25 o 
   2  17   4      255.88      198.73     51.46 o 
   3  17   4     1462.96     1350.17     94.76 o 
   4  17   4       78.77       17.82     42.99 o 
   5  17   4        3.98       61.36     52.19 o 
   6  17   4      110.60      173.73     59.33 o 
   7  17   4      700.53      717.82     89.58 o 
   1   1   5     1573.87     1977.41     27.20 o 
   2   1   5    98083.55    99327.16    899.23 o 
   3   1   5    53816.96    55866.41    485.13 o 
   4   1   5      719.29      682.08     19.90 o 
   5   1   5    28215.09    28829.41    330.26 o 
   6   1   5     1541.15     1830.66     35.83 o 
   7   1   5     7910.98     7174.44    143.74 o 
   8   1   5      387.41      486.81     28.09 o 
   9   1   5     6835.59     6372.27    109.47 o 
  10   1   5    16878.68    16662.25    306.15 o 
  11   1   5       57.87       36.77     15.97 o 
  12   1   5     7104.83     7143.57    155.13 o 
  13   1   5     4887.30     5078.24    112.19 o 
  14   1   5       56.20       23.25     30.64 o 
  15   1   5     1288.94     1212.97     83.92 o 
  16   1   5      139.03       95.37     41.18 o 
  17   1   5      623.41      627.21     78.20 o 
  18   1   5     1019.44     1064.74     95.82 o 
  19   1   5        3.41       22.13     58.58 o 
  20   1   5       42.46       14.94     67.16 o 
  21   1   5       33.62      -63.02     63.02 o 
  22   1   5      535.92      364.24    122.01 o 
   0   2   5     1909.47     1831.76     54.71 o 
   1   2   5     1350.10     1495.48     21.94 o 
   2   2   5     4884.79     5029.34     50.86 o 
   3   2   5     6182.21     6472.14     57.42 o 
   4   2   5      194.15      159.26     11.09 o 
   5   2   5     2147.24     2251.95     37.53 o 
   6   2   5     4642.49     4835.87     72.63 o 
   7   2   5       36.04       23.91     14.52 o 
   8   2   5     6957.63     6632.49     76.67 o 
   9   2   5     7059.04     7157.53     90.64 o 
  10   2   5       10.57       14.05      9.80 o 
  11   2   5      636.29      690.09     89.23 o 
  12   2   5     4897.38     5093.77     94.03 o 
  13   2   5      207.86      175.08     19.45 o 
  14   2   5     5844.92     5887.38    106.31 o 
  15   2   5      391.60      419.69     37.06 o 
  16   2   5      556.13      592.10     75.07 o 
  17   2   5      275.32      254.44     66.03 o 
  18   2   5     2541.58     2528.90    121.73 o 
  19   2   5        2.50      -62.62     62.62 o 
  20   2   5        0.27       -2.78     55.73 o 
  21   2   5      478.89      287.52     87.59 o 
  22   2   5      128.23       71.60     80.66 o 
   1   3   5      889.58     1034.07     17.33 o 
   2   3   5     8018.53     8391.87     69.63 o 
   3   3   5      977.44     1033.09     17.87 o 
   4   3   5    25437.11    24886.47    192.66 o 
   5   3   5     9298.38     9348.10     99.49 o 
   6   3   5     4924.11     4679.30     82.19 o 
   7   3   5    40717.29    39937.92    326.04 o 
   8   3   5    13365.46    12553.84    111.74 o 
   9   3   5     8102.63     8046.66     86.72 o 
  10   3   5    10481.66    10081.30    120.88 o 
  11   3   5       72.94       73.31     12.49 o 
  12   3   5     1231.58     1209.19     34.71 o 
  13   3   5      968.19      939.77     31.72 o 
  14   3   5      128.07      129.35     23.96 o 
  15   3   5     3032.61     3150.54    101.41 o 
  16   3   5      661.09      542.33     62.25 o 
  17   3   5      139.71      117.98     40.00 o 
  18   3   5      695.11      639.43     66.09 o 
  19   3   5       16.48      -48.42     48.42 o 
  20   3   5       68.02       33.68     57.22 o 
  21   3   5      190.41      153.13     76.79 o 
  22   3   5      125.48       38.49     61.54 o 
   0   4   5     1729.04     1639.13     39.31 o 
   1   4   5     3791.04     4108.15     55.20 o 
   2   4   5     1096.32     1112.84     18.02 o 
   3   4   5      399.27      407.66     12.07 o 
   4   4   5     4077.60     4104.18     41.65 o 
   5   4   5     5353.87     5582.29     53.51 o 
   6   4   5      174.34      198.02     11.84 o 
   7   4   5     6261.23     6628.45     71.61 o 
   8   4   5      704.07      750.52     19.15 o 
   9   4   5        1.10       17.88      8.61 o 
  10   4   5      561.34      623.76     25.34 o 
  11   4   5     1662.68     1711.95     39.40 o 
  12   4   5      489.23      506.54     24.36 o 
  13   4   5      335.20      333.70     25.94 o 
  14   4   5      360.76      423.30     39.84 o 
  15   4   5       34.16       15.34     27.29 o 
  16   4   5      292.99      274.53     41.48 o 
  17   4   5       31.53      -14.76     32.01 o 
  18   4   5        0.26       17.28     36.84 o 
  19   4   5       57.56       49.67     45.73 o 
  20   4   5        3.83      -50.36     50.36 o 
  21   4   5       13.46       34.10     57.94 o 
   1   5   5      186.79      199.71     10.21 o 
   2   5   5      110.43      237.46     10.31 o 
   3   5   5     3647.88     3753.22     39.92 o 
   4   5   5    19082.06    18850.51    141.37 o 
   5   5   5    20203.62    20233.29    155.49 o 
   6   5   5       17.22        6.18      7.23 o 
   7   5   5    10857.49    10446.73     95.47 o 
   8   5   5     6184.71     5955.07     62.93 o 
   9   5   5     6677.89     6922.48     69.27 o 
  10   5   5     1662.15     1587.37     51.32 o 
  11   5   5      283.72      271.78     18.84 o 
  12   5   5     4028.30     4065.93     63.11 o 
  13   5   5     2282.94     2349.25     56.94 o 
  14   5   5      289.79      307.95     29.79 o 
  15   5   5     1270.36     1191.77     57.80 o 
  16   5   5     2888.04     2962.68     98.16 o 
  17   5   5      298.43      244.13     44.34 o 
  18   5   5      119.17      107.97     39.81 o 
  19   5   5      100.85       82.34     39.79 o 
  20   5   5      104.95       31.58     38.77 o 
  21   5   5      390.70      338.39     71.52 o 
   0   6   5    19214.93    19363.11    213.12 o 
   1   6   5      195.37      214.49     12.51 o 
   2   6   5       11.49       12.93      7.54 o 
   3   6   5      424.07      360.71     14.18 o 
   4   6   5      654.77      675.74     22.35 o 
   5   6   5        2.97       12.95      9.04 o 
   6   6   5     2386.30     2319.90     35.43 o 
   7   6   5      503.34      521.28     20.89 o 
   8   6   5      123.32      108.84     12.61 o 
   9   6   5       76.46       52.79     12.33 o 
  10   6   5        0.24       -4.71     10.80 o 
  11   6   5     1612.83     1647.56     37.25 o 
  12   6   5      244.81      251.99     21.78 o 
  13   6   5     1868.47     1860.64     44.83 o 
  14   6   5      220.70      219.16     24.51 o 
  15   6   5     1141.92     1133.71     62.15 o 
  16   6   5       98.61      129.55     29.71 o 
  17   6   5      306.96      271.21     44.65 o 
  18   6   5      819.15      732.85     56.87 o 
  19   6   5      853.16      716.33     61.48 o 
  20   6   5      167.09      163.08     51.29 o 
  21   6   5       95.78       86.25     61.04 o 
   1   7   5     2445.93     2381.62     40.86 o 
   2   7   5    20043.31    19750.20    155.55 o 
   3   7   5      219.58      162.81     13.34 o 
   4   7   5      446.73      435.71     20.16 o 
   5   7   5    13833.64    13866.32    131.87 o 
   6   7   5      946.25      919.25     27.56 o 
   7   7   5     3410.80     3455.98     49.74 o 
   8   7   5       54.88       71.79     12.69 o 
   9   7   5     8840.52     8857.00     97.38 o 
  10   7   5     4047.97     4118.38     68.67 o 
  11   7   5       17.87       15.60     12.54 o 
  12   7   5     2569.41     2521.96     48.53 o 
  13   7   5     2561.08     2631.99     54.10 o 
  14   7   5       62.30       37.53     20.44 o 
  15   7   5     1087.86     1228.16     55.83 o 
  16   7   5      353.94      377.16     38.41 o 
  17   7   5      534.07      473.30     47.38 o 
  18   7   5      848.00      941.69     67.10 o 
  19   7   5      223.00      176.36     50.19 o 
  20   7   5       72.78      -16.50     53.84 o 
   0   8   5    10880.65    10834.76    138.87 o 
   1   8   5       35.85        6.21      8.70 o 
   2   8   5       34.29       45.73      9.63 o 
   3   8   5     2025.80     1989.53     32.86 o 
   4   8   5       87.86       85.94     11.74 o 
   5   8   5     1248.70     1204.35     32.04 o 
   6   8   5     2198.08     2225.26     41.81 o 
   7   8   5      193.66      163.03     16.16 o 
   8   8   5      105.38       87.10     14.21 o 
   9   8   5     4211.35     4042.65     64.24 o 
  10   8   5      143.88      129.83     17.99 o 
  11   8   5      687.51      628.96     30.21 o 
  12   8   5       22.00       10.26     15.68 o 
  13   8   5      128.05      144.19     23.65 o 
  14   8   5      110.34      100.20     25.29 o 
  15   8   5     1338.80     1428.07     63.56 o 
  16   8   5        0.32        8.54     27.08 o 
  17   8   5     2469.59     2703.72    113.15 o 
  18   8   5       37.15       24.30     41.58 o 
  19   8   5      443.28      449.43     63.55 o 
  20   8   5       68.10       85.36     76.55 o 
   1   9   5      333.97      330.31     20.55 o 
   2   9   5      888.05      823.39     31.18 o 
   3   9   5       34.86       31.20     11.78 o 
   4   9   5     4354.36     4328.23     58.26 o 
   5   9   5     3239.30     3136.42     50.35 o 
   6   9   5     5509.60     5564.45     93.93 o 
   7   9   5     6969.12     6967.98     93.21 o 
   8   9   5     2334.58     2421.37     60.58 o 
   9   9   5      619.50      663.09     33.19 o 
  10   9   5     8992.36     9178.47    122.74 o 
  11   9   5     1876.93     1996.69     51.10 o 
  12   9   5       90.96       76.58     21.04 o 
  13   9   5      279.46      281.30     29.67 o 
  14   9   5      560.88      585.15     42.73 o 
  15   9   5      620.41      590.50     43.99 o 
  16   9   5      166.85      192.81     44.72 o 
  17   9   5      354.51      357.29     62.42 o 
  18   9   5      287.40      322.93     56.82 o 
  19   9   5       98.75       14.19     83.56 o 
   0  10   5     3085.81     3182.46     76.91 o 
   1  10   5       67.10       67.51     16.03 o 
   2  10   5     1514.39     1454.73     42.65 o 
   3  10   5       18.60       -1.52     14.54 o 
   4  10   5     6050.01     5985.73     84.72 o 
   5  10   5     7666.04     7317.39     92.88 o 
   6  10   5     2696.80     2594.84     50.91 o 
   7  10   5      315.13      314.21     35.41 o 
   8  10   5      236.30      219.69     26.69 o 
   9  10   5       21.86        0.96     16.10 o 
  10  10   5     1663.08     1573.86     53.40 o 
  11  10   5     1124.17     1144.14     52.59 o 
  12  10   5     1426.65     1416.78     57.42 o 
  13  10   5      512.33      475.11     59.61 o 
  14  10   5      140.92       88.71     32.02 o 
  15  10   5      436.84      426.59     51.54 o 
  16  10   5      349.87      261.33     86.71 o 
  17  10   5      296.15      389.41     77.32 o 
  18  10   5      354.33      337.96    132.15 o 
   1  11   5       11.55       14.09     14.99 o 
   2  11   5     2404.86     2443.06     53.89 o 
   3  11   5      827.52      823.20     35.69 o 
   4  11   5     3716.89     3522.88     84.61 o 
   5  11   5      813.56      790.72     37.59 o 
   6  11   5     1283.21     1258.63     46.63 o 
   7  11   5     2827.56     2827.42     68.90 o 
   8  11   5      897.92      983.88     45.62 o 
   9  11   5        5.03       14.33     20.21 o 
  10  11   5     1496.76     1423.01     60.66 o 
  11  11   5      275.37      300.37     38.85 o 
  12  11   5      734.24      814.44     53.27 o 
  13  11   5     1083.13     1068.80     67.24 o 
  14  11   5        1.50      -10.49     35.52 o 
  15  11   5      686.18      705.69     75.87 o 
  16  11   5     1085.51     1026.66     87.57 o 
  17  11   5        4.06      -19.11     55.51 o 
   0  12   5      172.57       77.41     49.69 o 
   1  12   5      829.68      790.79     37.11 o 
   2  12   5      179.71      192.04     23.56 o 
   3  12   5      424.09      403.06     30.10 o 
   4  12   5     2053.49     1969.55     54.83 o 
   5  12   5     1445.01     1412.29     49.01 o 
   6  12   5      151.09      128.38     25.56 o 
   7  12   5     1384.28     1418.34     55.28 o 
   8  12   5      499.37      459.25     36.46 o 
   9  12   5        3.52       14.83     22.27 o 
  10  12   5      248.42      199.50     34.20 o 
  11  12   5      420.42      421.44     49.15 o 
  12  12   5      686.78      611.29     57.38 o 
  13  12   5      297.60      316.36     47.83 o 
  14  12   5        1.82      -19.42     38.66 o 
  15  12   5      522.88      436.56     69.30 o 
  16  12   5      198.27      172.95     93.88 o 
   1  13   5     3856.92     3876.47     76.83 o 
   2  13   5     1434.58     1406.20     50.24 o 
   3  13   5       83.08       85.00     22.52 o 
   4  13   5     3602.19     3465.76     73.95 o 
   5  13   5     1121.11     1191.97     56.78 o 
   6  13   5       10.40       28.49     23.07 o 
   7  13   5      167.60      164.01     34.75 o 
   8  13   5     1135.60     1176.16     58.12 o 
   9  13   5       13.79       24.87     27.93 o 
  10  13   5      134.39      103.67     35.77 o 
  11  13   5      910.45     1126.51     73.24 o 
  12  13   5     1384.06     1555.37     89.83 o 
  13  13   5      678.91      799.80     73.24 o 
  14  13   5      454.06      472.29     63.37 o 
  15  13   5      569.84      696.34    182.33 o 
   0  14   5     4632.44     4712.12    131.37 o 
   1  14   5      839.02      746.74     43.87 o 
   2  14   5        1.39        1.41     22.78 o 
   3  14   5      726.65      763.04     43.86 o 
   4  14   5      973.78      978.74     68.59 o 
   5  14   5       63.93       45.37     29.08 o 
   6  14   5      391.08      356.62     39.93 o 
   7  14   5      166.03      183.20     35.17 o 
   8  14   5       48.34        3.60     27.63 o 
   9  14   5      874.29      816.02     57.94 o 
  10  14   5      177.87      179.80     44.36 o 
  11  14   5      369.26      428.37     54.03 o 
  12  14   5       90.39      106.42     43.99 o 
  13  14   5       13.49       11.48     47.48 o 
   1  15   5     1564.38     1539.91     62.98 o 
   2  15   5      384.34      411.03     51.08 o 
   3  15   5      123.15      162.06     33.78 o 
   4  15   5      780.71      759.89     51.75 o 
   5  15   5      203.17      171.81     41.02 o 
   6  15   5     1113.00     1133.28     67.67 o 
   7  15   5     1971.53     2015.94    132.11 o 
   8  15   5      474.60      418.39     49.18 o 
   9  15   5        3.41      -32.31     37.34 o 
  10  15   5     1264.53     1181.97     85.32 o 
  11  15   5      215.36      170.47     50.37 o 
  12  15   5       39.03       78.89     52.73 o 
   0  16   5      925.61      888.63     91.71 o 
   1  16   5       77.52       22.06     32.07 o 
   2  16   5      175.04      213.49     44.53 o 
   3  16   5        7.31      -27.51     33.39 o 
   4  16   5      168.69      137.05     42.52 o 
   5  16   5        1.46        5.66     39.42 o 
   6  16   5       38.37       -7.76     39.22 o 
   7  16   5       60.78       66.83     43.77 o 
   8  16   5        2.08       42.63     42.26 o 
   9  16   5       43.91       83.60     56.16 o 
   1  17   5     1841.48     1769.60    103.74 o 
   2  17   5     2192.94     2227.40    118.14 o 
   3  17   5      215.51      152.71     58.39 o 
   4  17   5        4.24       -8.50     47.27 o 
   5  17   5      114.12       81.08     55.09 o 
   6  17   5       75.23       75.77     56.87 o 
   0   0   6    44640.56    45841.20   1268.68 o 
   1   0   6     5620.58     5210.96     91.22 o 
   2   0   6    10173.69    10201.82    191.52 o 
   3   0   6    15370.22    15595.95    234.90 o 
   4   0   6    16495.29    16506.79    285.12 o 
   5   0   6      734.76      858.59     87.82 o 
   6   0   6    33836.50    34844.74    574.24 o 
   7   0   6    16788.30    17031.73    335.18 o 
   8   0   6    15437.90    15456.04    265.60 o 
   9   0   6      472.02      487.91     52.86 o 
  10   0   6     8507.39     8435.27    214.61 o 
  11   0   6     1706.80     1660.46    101.46 o 
  12   0   6       19.42       35.81     54.57 o 
  13   0   6     2417.25     2112.76    194.39 o 
  14   0   6     5538.81     5347.54    312.05 o 
  15   0   6     2994.63     3258.66    248.96 o 
  16   0   6     2518.98     2220.19    226.79 o 
  17   0   6      144.22      293.30    133.01 o 
  18   0   6      162.05       63.09    117.66 o 
  19   0   6     1441.90      886.71    187.57 o 
  20   0   6     3213.82     3185.33    318.87 o 
  21   0   6       31.35       47.75    127.89 o 
  22   0   6        5.46        5.12    139.83 o 
   1   1   6      139.32      148.80      9.90 o 
   2   1   6     8430.81     8893.42    101.73 o 
   3   1   6      170.32      210.72     10.98 o 
   4   1   6       15.58        6.80      6.43 o 
   5   1   6     5187.48     5152.29     67.26 o 
   6   1   6     1016.46      931.51     26.78 o 
   7   1   6      747.78      777.66     27.14 o 
   8   1   6     1925.32     2175.57     61.78 o 
   9   1   6      563.19      539.73     28.57 o 
  10   1   6      331.89      199.59     32.54 o 
  11   1   6     1928.68     1975.61     79.01 o 
  12   1   6     1377.31     1399.07     90.24 o 
  13   1   6       15.23       14.61     34.78 o 
  14   1   6      150.21      188.13     85.48 o 
  15   1   6       78.93       61.77     43.28 o 
  16   1   6      646.54      530.38     73.80 o 
  17   1   6       21.59      -20.91     42.86 o 
  18   1   6      207.23      174.14     87.63 o 
  19   1   6       30.69       -5.44     81.97 o 
  20   1   6       63.35      197.45    121.92 o 
  21   1   6      211.27      201.30    123.63 o 
  22   1   6        0.01      -36.93     88.62 o 
   0   2   6      182.49      125.11     12.22 o 
   1   2   6     1168.16     1362.22     31.51 o 
   2   2   6     1934.51     1705.00     31.82 o 
   3   2   6     3525.27     3517.53     38.16 o 
   4   2   6     2257.83     2264.27     28.79 o 
   5   2   6     9661.75     9535.33    103.67 o 
   6   2   6    42785.65    42188.41    451.84 o 
   7   2   6     2344.93     2370.51     47.67 o 
   8   2   6    20216.93    19661.89    248.12 o 
   9   2   6     1238.24     1374.29     34.74 o 
  10   2   6       78.00       74.46     16.69 o 
  11   2   6     1581.77     1753.65     50.88 o 
  12   2   6     2311.71     2236.85     77.97 o 
  13   2   6      802.68      856.79     47.58 o 
  14   2   6     3701.48     3584.86     85.01 o 
  15   2   6     1113.01     1126.27     64.03 o 
  16   2   6       98.43       41.32     37.99 o 
  17   2   6     2221.23     2049.85    107.74 o 
  18   2   6      251.35      193.91     72.07 o 
  19   2   6      324.28      199.50    212.30 o 
  20   2   6      663.03      853.38    139.62 o 
  21   2   6       12.70       39.57     96.44 o 
  22   2   6      709.02      664.16    105.05 o 
   1   3   6     4429.07     4412.50     42.63 o 
   2   3   6     1572.28     1816.76     24.10 o 
   3   3   6     2649.59     2793.10     33.71 o 
   4   3   6      504.81      559.30     14.51 o 
   5   3   6     5936.29     6053.83     82.59 o 
   6   3   6      385.27      461.62     20.28 o 
   7   3   6     1419.79     1388.13     37.05 o 
   8   3   6      638.58      710.94     21.74 o 
   9   3   6     2715.07     2564.80     60.60 o 
  10   3   6      196.05      167.42     13.27 o 
  11   3   6      678.58      732.05     29.87 o 
  12   3   6      334.97      312.45     18.64 o 
  13   3   6      159.73      150.58     22.08 o 
  14   3   6       65.20       51.79     20.20 o 
  15   3   6       49.74       24.21     21.02 o 
  16   3   6     1376.48     1307.81     84.90 o 
  17   3   6      402.58      317.01     46.89 o 
  18   3   6      780.92      806.71     74.18 o 
  19   3   6       61.60      -17.24     45.68 o 
  20   3   6       44.61       82.35     67.87 o 
  21   3   6      114.34      220.79     79.69 o 
   0   4   6      369.37      360.68     23.69 o 
   1   4   6      535.54      515.44     15.26 o 
   2   4   6      141.20       80.26      8.58 o 
   3   4   6     5624.05     5735.95     54.99 o 
   4   4   6      949.44     1045.33     34.96 o 
   5   4   6    17405.11    17418.58    149.60 o 
   6   4   6    20819.89    19059.87    198.06 o 
   7   4   6      890.36      881.37     29.95 o 
   8   4   6    15819.63    15648.90    167.27 o 
   9   4   6      970.27     1046.24     28.33 o 
  10   4   6       27.56       45.65     11.62 o 
  11   4   6     3010.86     3026.05     52.60 o 
  12   4   6     1191.73     1133.69     38.20 o 
  13   4   6      142.14      112.50     22.45 o 
  14   4   6     2731.26     2639.83     67.87 o 
  15   4   6      209.75      199.64     27.88 o 
  16   4   6      535.28      548.24     51.22 o 
  17   4   6     2960.02     2965.18    102.04 o 
  18   4   6      106.53       86.45     85.65 o 
  19   4   6        0.39        7.95     47.07 o 
  20   4   6      894.04      792.25    101.84 o 
  21   4   6       49.75       27.03     66.09 o 
   1   5   6     3132.04     3172.61     42.24 o 
   2   5   6     1479.23     1549.09     26.46 o 
   3   5   6     1481.65     1428.93     25.59 o 
   4   5   6        0.32        6.46      7.26 o 
   5   5   6     1651.03     1864.89     28.50 o 
   6   5   6    12285.29    12250.49    103.04 o 
   7   5   6     3903.89     3984.43     53.40 o 
   8   5   6      528.09      558.00     22.82 o 
   9   5   6     1907.75     1928.27     41.33 o 
  10   5   6     2996.18     3097.08     57.02 o 
  11   5   6     1717.42     1834.44     46.30 o 
  12   5   6     2233.06     2225.52     53.91 o 
  13   5   6      264.14      287.20     27.88 o 
  14   5   6     2395.76     2590.27     69.78 o 
  15   5   6     1489.42     1538.75     70.25 o 
  16   5   6       51.66       50.11     33.21 o 
  17   5   6      499.30      517.94     62.82 o 
  18   5   6      211.00      235.51     55.72 o 
  19   5   6      566.69      513.02     63.96 o 
  20   5   6      984.07      984.69     78.87 o 
  21   5   6       32.49       20.03     49.89 o 
   0   6   6    14235.59    13602.73    172.64 o 
   1   6   6     1461.04     1422.72     30.93 o 
   2   6   6      841.99      868.55     20.55 o 
   3   6   6     8091.65     8334.61     73.34 o 
   4   6   6     7906.54     7580.70     75.61 o 
   5   6   6      697.71      754.10     21.88 o 
   6   6   6    11172.14    11190.36    106.01 o 
   7   6   6       66.43       83.08     13.27 o 
   8   6   6     2259.44     2334.24     42.73 o 
   9   6   6     3483.10     3623.17     52.11 o 
  10   6   6      121.01      104.52     15.37 o 
  11   6   6     1993.38     2008.72     43.14 o 
  12   6   6        6.67       20.25     15.34 o 
  13   6   6       70.63       87.31     20.50 o 
  14   6   6     3021.85     3223.43     69.06 o 
  15   6   6      782.81      837.05     45.54 o 
  16   6   6     1389.22     1483.77     60.98 o 
  17   6   6     1273.66     1393.27     74.22 o 
  18   6   6      839.47     1008.04     64.62 o 
  19   6   6      141.96      211.13     50.16 o 
  20   6   6      961.25      913.10     93.86 o 
   1   7   6       62.12       39.22      9.78 o 
   2   7   6     9719.03     9243.93     90.05 o 
   3   7   6     8722.00     8682.86     82.77 o 
   4   7   6      550.21      637.81     22.85 o 
   5   7   6       23.61       17.49     10.58 o 
   6   7   6        4.62       -3.97     10.73 o 
   7   7   6      387.53      428.97     21.92 o 
   8   7   6     5403.87     5218.58     71.13 o 
   9   7   6     4632.25     4552.07     62.73 o 
  10   7   6     1282.32     1264.72     37.41 o 
  11   7   6      485.42      378.43     27.23 o 
  12   7   6       48.29       49.27     17.59 o 
  13   7   6     1628.30     1635.00     47.72 o 
  14   7   6      217.18      252.14     29.11 o 
  15   7   6       77.76       93.17     27.47 o 
  16   7   6       21.28       20.74     29.05 o 
  17   7   6      109.02       58.05     32.05 o 
  18   7   6       79.26       16.88     36.81 o 
  19   7   6      168.63      157.60     53.63 o 
  20   7   6       33.62      -22.99     46.68 o 
   0   8   6    11150.41    10877.79    141.54 o 
   1   8   6     3355.47     3233.19     45.05 o 
   2   8   6      149.83      138.62     12.84 o 
   3   8   6     1589.19     1498.29     32.24 o 
   4   8   6     1243.73     1114.81     28.09 o 
   5   8   6       30.66       44.94     11.55 o 
   6   8   6     1093.63     1116.79     32.10 o 
   7   8   6      217.67      203.64     18.57 o 
   8   8   6     7536.92     7637.57     94.31 o 
   9   8   6      173.49      156.69     19.79 o 
  10   8   6      968.54      931.95     35.25 o 
  11   8   6     3221.77     3198.84     66.24 o 
  12   8   6     2871.70     3178.72     75.34 o 
  13   8   6     1092.48     1121.31     46.49 o 
  14   8   6     2226.27     2452.37     92.34 o 
  15   8   6      548.28      474.88     44.23 o 
  16   8   6       30.41       17.44     30.17 o 
  17   8   6      411.96      362.51     66.77 o 
  18   8   6      386.34      355.64     64.98 o 
  19   8   6      131.73       77.26     49.51 o 
   1   9   6      923.74      941.34     25.44 o 
   2   9   6       33.75       28.80     11.52 o 
   3   9   6      392.36      335.85     21.58 o 
   4   9   6      373.71      364.84     20.14 o 
   5   9   6     3710.08     3713.12     57.69 o 
   6   9   6      183.23      170.67     17.85 o 
   7   9   6      902.58      916.37     36.71 o 
   8   9   6     2925.78     2944.25     59.09 o 
   9   9   6      887.33      885.56     38.41 o 
  10   9   6     2447.73     2392.36     61.55 o 
  11   9   6      305.71      316.49     29.24 o 
  12   9   6        9.24       -4.49     18.95 o 
  13   9   6       82.78       77.17     24.03 o 
  14   9   6      379.20      442.47     39.46 o 
  15   9   6      751.78      668.62     54.83 o 
  16   9   6     1028.10     1189.51     77.06 o 
  17   9   6       18.30       -9.81     45.75 o 
  18   9   6      194.47      133.79     61.24 o 
  19   9   6       30.87       54.49     57.22 o 
   0  10   6    13346.23    13032.51    204.83 o 
   1  10   6      269.48      245.76     20.43 o 
   2  10   6     5063.39     4889.82     75.48 o 
   3  10   6       27.47        7.47     12.50 o 
   4  10   6        0.98      -11.93     11.93 o 
   5  10   6     1118.12     1095.49     31.12 o 
   6  10   6     5288.78     5254.52     72.30 o 
   7  10   6      923.40      965.29     33.41 o 
   8  10   6     8194.83     8377.61    104.36 o 
   9  10   6      816.00      866.09     45.93 o 
  10  10   6      113.97      121.77     26.75 o 
  11  10   6     1143.85     1182.66     54.24 o 
  12  10   6     1694.30     1880.59     65.96 o 
  13  10   6       54.35       56.08     28.91 o 
  14  10   6      202.76      179.99     36.27 o 
  15  10   6      104.72       71.29     44.86 o 
  16  10   6        4.59       24.01     48.97 o 
  17  10   6       57.75       16.61     62.61 o 
  18  10   6       60.46       39.82    141.53 o 
   1  11   6     1010.43      945.75     37.73 o 
   2  11   6     1432.59     1460.44     44.38 o 
   3  11   6        6.27       -6.15     16.54 o 
   4  11   6     2754.24     2593.02     62.65 o 
   5  11   6        1.33        2.42     16.92 o 
   6  11   6     2178.68     2296.27     62.04 o 
   7  11   6     3799.72     3784.11     96.69 o 
   8  11   6       56.43       49.26     20.91 o 
   9  11   6       15.21      -19.02     19.02 o 
  10  11   6       22.42       42.81     24.38 o 
  11  11   6        1.47        4.54     26.78 o 
  12  11   6     1636.75     1508.70     68.83 o 
  13  11   6      245.59      150.28     41.98 o 
  14  11   6      786.76      841.96     68.41 o 
  15  11   6      815.87      958.38    136.64 o 
  16  11   6       30.89       39.89     50.24 o 
  17  11   6      179.21      224.43    111.69 o 
   0  12   6     2765.91     2578.11     84.20 o 
   1  12   6       10.96       55.92     18.89 o 
   2  12   6     5709.02     5643.01     88.81 o 
   3  12   6     2096.20     1904.76     56.72 o 
   4  12   6        1.59        3.94     19.63 o 
   5  12   6      211.88      196.46     34.73 o 
   6  12   6     4399.43     4413.41     83.00 o 
   7  12   6     2226.08     2169.38     66.60 o 
   8  12   6      346.23      365.30     37.36 o 
   9  12   6      134.24       55.66     25.95 o 
  10  12   6      419.80      423.11     40.71 o 
  11  12   6      107.90       74.15     36.51 o 
  12  12   6      185.66      113.29     43.19 o 
  13  12   6      546.54      652.00    113.22 o 
  14  12   6     4251.06     4531.25    138.16 o 
  15  12   6      103.38       26.38     51.18 o 
  16  12   6      269.38      277.87     73.46 o 
   1  13   6      274.89      186.85     25.86 o 
   2  13   6      687.66      632.44     39.67 o 
   3  13   6     3638.76     3532.91    119.72 o 
   4  13   6       25.81       41.48     23.60 o 
   5  13   6      185.19      171.81     28.48 o 
   6  13   6       41.58       28.30     25.96 o 
   7  13   6       21.86       47.39     25.83 o 
   8  13   6      544.65      541.60     41.38 o 
   9  13   6       71.67       53.79     28.45 o 
  10  13   6       42.94       59.59     33.10 o 
  11  13   6      120.99      127.69     37.27 o 
  12  13   6       17.44       -1.36     35.28 o 
  13  13   6       15.79      -15.49     39.84 o 
  14  13   6        0.91       13.90     42.65 o 
  15  13   6       72.89       28.99     97.20 o 
   0  14   6     9336.52     9671.47    299.73 o 
   1  14   6        0.46       18.21     23.88 o 
   2  14   6     2310.41     2221.46     73.86 o 
   3  14   6      217.62      208.08     33.65 o 
   4  14   6     1424.31     1291.24     56.71 o 
   5  14   6       22.12      -12.71     27.32 o 
   6  14   6      662.02      588.91     46.83 o 
   7  14   6       30.89       31.34     31.08 o 
   8  14   6       20.82       42.73     29.78 o 
   9  14   6      579.96      650.69     57.93 o 
  10  14   6       37.80       -9.09     35.67 o 
  11  14   6       23.32       11.85     37.51 o 
  12  14   6      827.47      764.26     87.95 o 
  13  14   6      911.76      936.37    102.34 o 
   1  15   6       81.57       11.66     26.64 o 
   2  15   6     3642.32     3685.06    126.74 o 
   3  15   6      458.26      393.79     44.00 o 
   4  15   6       48.67        8.99     41.70 o 
   5  15   6      118.06      103.61     35.24 o 
   6  15   6       38.68       22.21     32.32 o 
   7  15   6        7.76       -4.35     35.01 o 
   8  15   6      660.98      649.56     68.52 o 
   9  15   6      723.94      946.72     72.79 o 
  10  15   6      408.89      561.41     67.18 o 
  11  15   6       24.56       21.68     50.75 o 
   0  16   6      422.63      347.59     59.06 o 
   1  16   6      599.80      569.54     48.15 o 
   2  16   6     1073.89     1075.08     68.01 o 
   3  16   6       20.53       57.84     41.22 o 
   4  16   6     1343.16     1361.24     87.74 o 
   5  16   6       40.54       50.26     41.46 o 
   6  16   6       33.61       23.78     41.48 o 
   7  16   6      603.90      521.66     64.48 o 
   8  16   6     3521.44     3783.47    155.32 o 
   9  16   6     3107.51     3185.74    144.03 o 
   1  17   6        0.05       53.40     46.79 o 
   2  17   6      764.43      837.25    117.36 o 
   3  17   6       96.43       46.42     56.98 o 
   4  17   6     1171.00     1503.09    152.95 o 
   5  17   6       34.07        4.14     48.44 o 
   1   1   7    28953.47    26938.72    274.84 o 
   2   1   7     2040.62     2006.67     41.07 o 
   3   1   7     6043.15     6739.80     84.56 o 
   4   1   7      761.47      825.47     21.64 o 
   5   1   7     3346.24     3448.71     70.17 o 
   6   1   7     2188.45     2605.39     43.40 o 
   7   1   7     2952.49     2827.33     50.42 o 
   8   1   7     3274.02     3175.19     62.52 o 
   9   1   7     4349.16     3758.52     61.99 o 
  10   1   7     1840.58     1852.22     47.40 o 
  11   1   7      256.33      232.89     31.41 o 
  12   1   7      341.87      332.68     62.88 o 
  13   1   7     5394.41     5691.06    223.61 o 
  14   1   7     3343.07     3778.43    136.24 o 
  15   1   7     2226.20     2314.07    149.89 o 
  16   1   7       99.80      106.44     45.37 o 
  17   1   7      167.79      109.98     53.78 o 
  18   1   7       82.71       60.59     79.63 o 
  19   1   7     1376.96     1117.40    219.97 o 
  20   1   7      461.26      431.89    234.47 o 
  21   1   7     2874.81     2881.07    224.68 o 
   0   2   7     2414.33     2241.94     48.88 o 
   1   2   7      786.65      878.18     31.09 o 
   2   2   7     1264.90     1355.08     23.24 o 
   3   2   7        6.65       25.00      6.55 o 
   4   2   7      354.10      354.85     12.32 o 
   5   2   7       53.18       48.00      7.33 o 
   6   2   7      174.69      236.84     16.92 o 
   7   2   7     3680.76     3386.94     59.87 o 
   8   2   7        9.79       20.80     12.47 o 
   9   2   7     1891.43     1819.34     63.68 o 
  10   2   7      508.50      520.02     27.57 o 
  11   2   7     2635.92     2769.71    162.56 o 
  12   2   7      121.65       49.02     32.08 o 
  13   2   7     4729.92     4864.78    220.21 o 
  14   2   7      450.68      395.33     45.12 o 
  15   2   7      321.25      255.01     38.10 o 
  16   2   7        4.50       -6.77     42.21 o 
  17   2   7     2267.64     2473.92    200.64 o 
  18   2   7      457.29      269.53    117.66 o 
  19   2   7     1916.13     2050.42    140.67 o 
  20   2   7       35.76      -18.42     59.55 o 
  21   2   7       74.45       99.44     74.15 o 
   1   3   7    10088.62    10148.47     88.80 o 
   2   3   7        1.81        9.24      5.89 o 
   3   3   7    13191.60    12261.53    123.88 o 
   4   3   7      196.78      130.97      9.02 o 
   5   3   7     5555.59     5828.49     74.97 o 
   6   3   7     2135.35     2410.11     47.08 o 
   7   3   7    26929.34    26518.69    283.54 o 
   8   3   7      359.02      326.01     29.06 o 
   9   3   7     4337.84     4409.79     74.93 o 
  10   3   7     1693.48     1777.72     61.81 o 
  11   3   7     1518.12     1553.04     56.96 o 
  12   3   7      361.85      294.53     54.14 o 
  13   3   7     5390.89     5480.25    111.97 o 
  14   3   7       66.53       78.38     23.71 o 
  15   3   7       17.67       13.49     21.50 o 
  16   3   7      788.25      787.39     73.54 o 
  17   3   7        8.36       -3.20     34.50 o 
  18   3   7        5.32      -16.14     46.48 o 
  19   3   7       14.76      -33.33     48.49 o 
  20   3   7       10.50       12.67     91.87 o 
  21   3   7     2820.55     3117.17    208.79 o 
   0   4   7      686.12      587.89     22.75 o 
   1   4   7      387.77      367.21     13.11 o 
   2   4   7      593.59      552.12     16.23 o 
   3   4   7     1206.10     1233.66     24.47 o 
   4   4   7      417.02      393.22     22.24 o 
   5   4   7     2019.32     2045.56     33.43 o 
   6   4   7     2254.40     2287.33     42.22 o 
   7   4   7       62.70       82.67     19.12 o 
   8   4   7     1064.64     1103.86     33.05 o 
   9   4   7      394.43      397.96     22.86 o 
  10   4   7      135.57      153.13     22.02 o 
  11   4   7      746.97      797.06     37.00 o 
  12   4   7     2329.38     2418.94     83.08 o 
  13   4   7      828.01      829.74     42.89 o 
  14   4   7       34.94       63.47     22.95 o 
  15   4   7      926.61      880.89     47.54 o 
  16   4   7      697.15      654.27     58.85 o 
  17   4   7      892.93      973.94     71.27 o 
  18   4   7       19.27       -6.23     53.16 o 
  19   4   7       46.95       57.42     63.27 o 
  20   4   7      339.82      275.38     97.07 o 
  21   4   7      273.81      316.05     85.74 o 
   1   5   7    15563.59    15699.96    140.48 o 
   2   5   7      871.06      770.07     19.71 o 
   3   5   7     3762.01     3668.67     44.70 o 
   4   5   7      239.93      348.34     14.65 o 
   5   5   7     7281.80     7189.60     71.52 o 
   6   5   7      798.36      801.98     27.20 o 
   7   5   7    21536.80    21578.03    222.38 o 
   8   5   7        1.20       33.28     12.11 o 
   9   5   7      328.53      346.70     24.54 o 
  10   5   7      246.41      236.90     23.18 o 
  11   5   7       46.49       13.55     17.10 o 
  12   5   7      868.61      900.60     44.77 o 
  13   5   7     2860.99     2833.41     91.93 o 
  14   5   7      132.57      150.42     34.54 o 
  15   5   7     5246.53     5649.87    129.36 o 
  16   5   7      356.05      302.70     45.53 o 
  17   5   7      307.92      259.19     58.66 o 
  18   5   7      197.40      212.35     58.77 o 
  19   5   7     2775.79     3054.11    167.45 o 
  20   5   7        0.13       -5.14     47.20 o 
  21   5   7      637.69      629.33     71.37 o 
   0   6   7      724.63      834.35     33.94 o 
   1   6   7      249.60      392.89     18.11 o 
   2   6   7     7137.54     7004.78     69.82 o 
   3   6   7      740.97      886.64     22.53 o 
   4   6   7     6062.29     6315.96     67.62 o 
   5   6   7       63.23       24.10      9.78 o 
   6   6   7        4.19        8.36      9.63 o 
   7   6   7       10.71       -3.04      9.31 o 
   8   6   7     1011.39      905.81     29.82 o 
   9   6   7     1355.37     1281.35     43.71 o 
  10   6   7      210.73      181.42     23.71 o 
  11   6   7     1528.29     1618.25     45.66 o 
  12   6   7      621.29      654.78     35.97 o 
  13   6   7      428.64      416.18     31.33 o 
  14   6   7        0.48       -5.42     19.42 o 
  15   6   7      332.61      261.23     34.85 o 
  16   6   7       39.63        1.79     25.97 o 
  17   6   7       23.14        7.76     31.09 o 
  18   6   7      124.38      110.27     40.19 o 
  19   6   7      101.80      113.88     45.03 o 
  20   6   7      118.48       51.95     53.64 o 
   1   7   7    32813.52    32670.56    262.75 o 
   2   7   7       33.33       44.11     10.96 o 
   3   7   7     6527.68     6684.56     74.93 o 
   4   7   7       39.98       63.26     12.23 o 
   5   7   7     2928.16     2797.04     45.24 o 
   6   7   7      300.20      345.31     22.85 o 
   7   7   7     6145.94     5984.76     75.45 o 
   8   7   7      105.64      102.70     15.93 o 
   9   7   7     3460.79     3529.05     62.09 o 
  10   7   7        2.93        3.76     14.99 o 
  11   7   7        8.36       -4.48     15.67 o 
  12   7   7      468.31      448.73     32.40 o 
  13   7   7     2584.22     2717.12     76.94 o 
  14   7   7        1.10      -17.09     20.04 o 
  15   7   7     3007.79     3152.65     88.29 o 
  16   7   7      165.73      127.00     36.08 o 
  17   7   7       50.57       38.46     33.14 o 
  18   7   7       41.86      -13.21     40.60 o 
  19   7   7     1987.26     1961.67    112.92 o 
  20   7   7       39.29      -34.43     48.92 o 
   0   8   7     1819.57     1770.10     64.65 o 
   1   8   7     1605.00     1544.75     34.64 o 
   2   8   7      864.58      866.84     30.18 o 
   3   8   7     2403.58     2279.15     39.24 o 
   4   8   7     5973.72     6014.62     70.03 o 
   5   8   7     2852.07     2948.74     46.14 o 
   6   8   7     1933.92     1962.60     41.36 o 
   7   8   7      876.78     1007.62     32.17 o 
   8   8   7      226.36      244.73     20.24 o 
   9   8   7        8.61        4.61     15.20 o 
  10   8   7      890.69      863.99     35.64 o 
  11   8   7      268.00      232.06     24.66 o 
  12   8   7       93.66      113.59     22.97 o 
  13   8   7     1962.29     2026.06     75.67 o 
  14   8   7       87.93       61.99     30.01 o 
  15   8   7       45.31        1.03     30.61 o 
  16   8   7      197.18      104.41     36.10 o 
  17   8   7     1174.27     1145.43     87.22 o 
  18   8   7      144.67      103.95     49.18 o 
  19   8   7       14.81        9.02     51.87 o 
   1   9   7     1514.86     1488.10     33.67 o 
   2   9   7     1183.81     1231.32     32.67 o 
   3   9   7      444.84      467.10     33.50 o 
   4   9   7     2662.69     2726.01     58.67 o 
   5   9   7      393.08      385.96     21.81 o 
   6   9   7      294.44      305.27     21.17 o 
   7   9   7    11558.79    11418.49    129.85 o 
   8   9   7       16.47       22.65     17.67 o 
   9   9   7     5030.69     5225.79    106.92 o 
  10   9   7      386.38      423.18     34.46 o 
  11   9   7     3848.78     3752.37     79.36 o 
  12   9   7       42.00       54.07     22.64 o 
  13   9   7     4960.18     5281.77    107.96 o 
  14   9   7       14.60      -27.73     27.73 o 
  15   9   7       42.55       55.37     33.88 o 
  16   9   7      257.58      209.56     46.76 o 
  17   9   7      136.92      167.64     96.59 o 
  18   9   7       42.87      -54.21     54.21 o 
   0  10   7    12862.24    12762.06    179.95 o 
   1  10   7     5292.27     5208.74     77.25 o 
   2  10   7      233.37      248.74     18.07 o 
   3  10   7      745.84      727.43     29.03 o 
   4  10   7      169.13      182.09     21.65 o 
   5  10   7     1405.36     1475.51     38.42 o 
   6  10   7     4242.62     4319.83     77.61 o 
   7  10   7      800.12      903.14     33.45 o 
   8  10   7     1333.32     1286.08     39.75 o 
   9  10   7      834.77      817.16     39.62 o 
  10  10   7       19.78       43.86     23.39 o 
  11  10   7      356.65      298.59     33.93 o 
  12  10   7        1.31       -6.93     25.33 o 
  13  10   7      578.02      564.02     65.40 o 
  14  10   7        1.99      -27.18     34.12 o 
  15  10   7        6.88        1.13     44.93 o 
  16  10   7      186.95      183.42     62.90 o 
  17  10   7       19.61       65.15     70.47 o 
  18  10   7        0.80       -3.41     88.67 o 
   1  11   7      439.10      396.44     28.01 o 
   2  11   7     2762.59     2637.17     60.66 o 
   3  11   7     1081.26     1141.61     43.67 o 
   4  11   7       35.98       19.20     17.83 o 
   5  11   7     5088.17     5195.41    113.32 o 
   6  11   7      358.05      310.09     27.82 o 
   7  11   7     4577.54     4729.59     84.60 o 
   8  11   7     1654.27     1579.55     53.43 o 
   9  11   7       13.11        5.57     21.59 o 
  10  11   7       13.21      -23.34     23.34 o 
  11  11   7      116.65       84.12     31.27 o 
  12  11   7        1.86      -19.41     28.93 o 
  13  11   7      569.74      597.99     79.31 o 
  14  11   7      130.35       63.21     55.84 o 
  15  11   7     1956.97     1944.92    127.05 o 
  16  11   7       13.59      -50.44     50.44 o 
  17  11   7        5.36      102.31     98.90 o 
   0  12   7     3772.06     3561.07    136.71 o 
   1  12   7     3730.73     3579.56     73.25 o 
   2  12   7      584.68      491.61     33.18 o 
   3  12   7      130.34      168.08     25.95 o 
   4  12   7      178.44      181.32     27.42 o 
   5  12   7     1185.70     1093.41     48.54 o 
   6  12   7     1460.36     1379.38     53.28 o 
   7  12   7       55.25       25.87     21.45 o 
   8  12   7      103.30      101.99     24.56 o 
   9  12   7      945.27      961.10     64.00 o 
  10  12   7       28.34        5.87     27.19 o 
  11  12   7      123.26      113.06     35.15 o 
  12  12   7       57.27       60.78     39.69 o 
  13  12   7       20.34       48.49     45.10 o 
  14  12   7       39.80      101.87     50.74 o 
  15  12   7      327.67      313.11     82.95 o 
   1  13   7     2359.54     2316.89     75.46 o 
   2  13   7     1957.45     1793.35     59.14 o 
   3  13   7       10.49       16.53     21.13 o 
   4  13   7      348.21      369.29     35.46 o 
   5  13   7     5318.68     5451.12    102.32 o 
   6  13   7      425.56      408.50     35.67 o 
   7  13   7     1069.35     1070.64     53.96 o 
   8  13   7      475.51      501.59     50.30 o 
   9  13   7       73.78      122.97     34.48 o 
  10  13   7        8.83       27.96     34.74 o 
  11  13   7      413.92      344.38     53.28 o 
  12  13   7      793.07      886.07     73.70 o 
  13  13   7      233.65      259.51     53.81 o 
  14  13   7      813.10     1054.79    104.57 o 
   0  14   7      350.54      382.72     58.58 o 
   1  14   7     2929.87     3016.29     81.93 o 
   2  14   7      355.89      374.80     36.81 o 
   3  14   7      709.43      602.08     42.92 o 
   4  14   7     1446.40     1610.75     68.32 o 
   5  14   7     2497.32     2585.39     75.41 o 
   6  14   7       79.48       70.57     30.87 o 
   7  14   7      362.71      295.86     39.55 o 
   8  14   7      195.45      166.82     39.24 o 
   9  14   7      321.54      338.45     49.41 o 
  10  14   7      678.54      586.55     66.47 o 
  11  14   7      446.80      452.95     58.03 o 
  12  14   7      153.65      171.76     52.28 o 
  13  14   7      152.29      142.08     64.17 o 
   1  15   7      285.98      201.49     35.44 o 
   2  15   7       43.37       27.83     29.33 o 
   3  15   7      492.50      559.40     47.24 o 
   4  15   7      624.69      537.26     44.16 o 
   5  15   7     1129.73     1244.46     66.67 o 
   6  15   7     1247.67     1280.66    104.22 o 
   7  15   7     2187.50     2499.46    210.17 o 
   8  15   7       47.55       30.64     38.07 o 
   9  15   7     2483.66     2666.40    118.12 o 
  10  15   7      290.67      273.49     63.93 o 
  11  15   7      856.03      987.77     92.02 o 
   0  16   7       92.47      102.06     53.66 o 
   1  16   7      134.75      132.61     39.98 o 
   2  16   7      393.10      306.35     45.73 o 
   3  16   7      109.08      102.60     38.56 o 
   4  16   7      169.80      178.94     47.05 o 
   5  16   7       88.47      133.37     52.50 o 
   6  16   7       56.01       93.86     46.03 o 
   7  16   7       32.52      -16.43     42.25 o 
   8  16   7      101.81       56.39     55.71 o 
   1  17   7     1022.98     1037.27     94.94 o 
   2  17   7      124.32      125.32     72.14 o 
   3  17   7        6.45      -32.57     48.10 o 
   4  17   7      451.58      535.39     84.38 o 
   0   0   8   123515.70   122736.00   3318.34 o 
   1   0   8     3022.47     2965.40     64.08 o 
   2   0   8     3353.61     2967.86     85.57 o 
   3   0   8    14817.02    14509.21    227.58 o 
   4   0   8     2587.95     2443.88     64.24 o 
   5   0   8     8069.93     9704.18    165.02 o 
   6   0   8       36.83       61.98     17.23 o 
   7   0   8     2679.64     2854.48    114.58 o 
   8   0   8     5105.90     5240.26    144.48 o 
   9   0   8     1055.02      951.19     51.86 o 
  10   0   8     1253.03     1029.34     51.82 o 
  11   0   8      904.14      833.85    126.19 o 
  12   0   8     1755.53     1920.07    185.87 o 
  13   0   8      538.19      591.71    124.48 o 
  14   0   8     4943.12     4462.54    288.18 o 
  15   0   8      126.58       63.09     80.14 o 
  16   0   8     1320.74     1439.20    206.33 o 
  17   0   8     1630.31     1364.17    213.15 o 
  18   0   8     3929.68     3790.68    323.99 o 
  19   0   8      238.92      354.68    158.58 o 
  20   0   8     2454.65     2443.57    293.30 o 
  21   0   8      104.71      -15.35    119.36 o 
   1   1   8       10.37       -3.18      8.43 o 
   2   1   8     1055.86     1227.55     30.44 o 
   3   1   8      846.96      753.98     23.31 o 
   4   1   8     1959.11     2126.45     35.30 o 
   5   1   8       17.20       15.11      7.78 o 
   6   1   8     1320.00     1092.05     30.62 o 
   7   1   8     2141.66     2308.04     53.25 o 
   8   1   8     2690.18     3007.30     57.36 o 
   9   1   8      219.75      230.13     17.65 o 
  10   1   8     3828.05     4098.84     71.74 o 
  11   1   8       92.70       92.08     30.53 o 
  12   1   8      674.61      687.35     90.87 o 
  13   1   8     1078.47      981.35     70.59 o 
  14   1   8     4338.63     4791.34    200.49 o 
  15   1   8      428.74      527.41    103.98 o 
  16   1   8     2826.55     2642.70    127.63 o 
  17   1   8       52.97      144.02     77.68 o 
  18   1   8      282.77       47.54     80.11 o 
  19   1   8        9.59       34.96     88.02 o 
  20   1   8     1111.23     1191.46    163.86 o 
  21   1   8        6.41      -82.62     90.38 o 
   0   2   8    35674.01    35644.49    455.87 o 
   1   2   8        5.54        7.31      7.79 o 
   2   2   8    15592.21    15367.16    135.77 o 
   3   2   8     4057.08     4077.54     48.88 o 
   4   2   8      117.68       55.12      9.11 o 
   5   2   8      795.87      625.39     16.86 o 
   6   2   8     7981.26     7413.65     88.72 o 
   7   2   8      828.78      754.48     27.45 o 
   8   2   8     5144.26     5078.27     81.02 o 
   9   2   8     3135.09     3231.98     65.50 o 
  10   2   8      258.48      294.63     29.49 o 
  11   2   8     2958.02     2913.76     73.52 o 
  12   2   8     4433.86     4677.93    161.04 o 
  13   2   8      799.14      852.11     81.08 o 
  14   2   8      675.75      717.42     59.29 o 
  15   2   8        1.37      -23.19     23.19 o 
  16   2   8      179.92      124.35     53.95 o 
  17   2   8      533.74      362.62     75.66 o 
  18   2   8      199.05      198.90     70.48 o 
  19   2   8       33.51      -14.98     47.55 o 
  20   2   8     2013.53     1920.99    143.25 o 
  21   2   8        8.22      -23.77     67.50 o 
   1   3   8      114.45       70.77      8.04 o 
   2   3   8      383.02      319.88     13.08 o 
   3   3   8      198.10      263.93     14.04 o 
   4   3   8      902.23      862.79     23.27 o 
   5   3   8      139.86      167.06     12.30 o 
   6   3   8     2013.95     1996.60     37.60 o 
   7   3   8      567.54      628.88     29.87 o 
   8   3   8     1895.41     1913.16     53.20 o 
   9   3   8       66.05       32.49     14.38 o 
  10   3   8      111.97       73.69     19.67 o 
  11   3   8     2777.14     2642.96     61.35 o 
  12   3   8     1604.97     1644.67     58.33 o 
  13   3   8      228.82      183.32     29.11 o 
  14   3   8      409.51      438.10     38.86 o 
  15   3   8        0.03      -10.70     20.13 o 
  16   3   8      138.31       54.33     41.24 o 
  17   3   8        6.20      -39.49     39.49 o 
  18   3   8      153.77      212.06     57.02 o 
  19   3   8        0.04       -1.66     54.27 o 
  20   3   8       32.68       45.45     64.31 o 
  21   3   8      208.75      274.90     85.16 o 
   0   4   8     5385.37     6490.92     81.84 o 
   1   4   8     1772.50     1676.17     26.66 o 
   2   4   8    23055.14    23260.35    174.83 o 
   3   4   8     5167.27     5276.02     62.64 o 
   4   4   8    10181.08    10456.70     99.60 o 
   5   4   8     1592.07     1392.05     28.98 o 
   6   4   8    23658.73    23711.41    218.01 o 
   7   4   8      576.46      529.47     31.65 o 
   8   4   8     2994.29     2952.25     54.68 o 
   9   4   8     2615.47     2656.26     54.20 o 
  10   4   8     1041.87     1119.48     41.75 o 
  11   4   8     6442.22     6439.01    109.08 o 
  12   4   8      912.75      877.51     47.03 o 
  13   4   8        2.02       11.57     19.79 o 
  14   4   8     3250.73     3225.54     81.23 o 
  15   4   8      175.57      119.83     29.27 o 
  16   4   8      212.84      143.58     40.42 o 
  17   4   8       60.60        3.53     43.15 o 
  18   4   8     1619.47     1657.34    108.74 o 
  19   4   8       89.66       88.23     67.82 o 
  20   4   8      774.94      702.84    118.23 o 
  21   4   8       70.73      144.59     77.27 o 
   1   5   8        1.13       14.69      7.53 o 
   2   5   8      104.00      122.75     10.93 o 
   3   5   8      135.00      107.41     11.13 o 
   4   5   8      506.15      440.82     17.52 o 
   5   5   8        2.98       -2.68      7.57 o 
   6   5   8       12.28        0.96      8.70 o 
   7   5   8     1157.22     1236.30     34.89 o 
   8   5   8       22.13       32.06     13.59 o 
   9   5   8     1478.20     1454.78     42.46 o 
  10   5   8     9967.27     9925.29    138.44 o 
  11   5   8       11.14        3.83     16.66 o 
  12   5   8     1233.15     1118.12     49.35 o 
  13   5   8      108.22       37.95     21.78 o 
  14   5   8      771.52      790.49     58.93 o 
  15   5   8        5.42       40.36     33.72 o 
  16   5   8     3030.55     3297.43    125.14 o 
  17   5   8        1.26      -33.96     33.96 o 
  18   5   8      373.00      282.49     65.22 o 
  19   5   8       29.56       -5.06     62.20 o 
  20   5   8      463.97      240.98     64.53 o 
   0   6   8    21983.57    20621.28    248.15 o 
   1   6   8       72.03       28.43     10.46 o 
   2   6   8     3043.61     2863.07     41.47 o 
   3   6   8     4077.28     3886.38     51.80 o 
   4   6   8     7690.67     7540.90     84.42 o 
   5   6   8     2273.90     2125.46     35.61 o 
   6   6   8     1857.06     1757.52     34.10 o 
   7   6   8      460.62      462.15     23.74 o 
   8   6   8        7.74       11.68     11.63 o 
   9   6   8       42.00       15.30     14.69 o 
  10   6   8      198.83      214.05     21.39 o 
  11   6   8     6012.50     5885.76    103.92 o 
  12   6   8       10.43       19.97     17.53 o 
  13   6   8      460.25      428.44     32.09 o 
  14   6   8     4563.47     4831.12    106.08 o 
  15   6   8      114.40       95.26     33.69 o 
  16   6   8      727.04      842.31    101.54 o 
  17   6   8      944.87     1012.11     65.76 o 
  18   6   8     1711.34     1937.47    114.01 o 
  19   6   8      290.30      195.97     50.54 o 
  20   6   8     1049.03     1016.19     82.60 o 
   1   7   8      102.83       88.25     13.07 o 
   2   7   8     4413.43     4392.14     56.04 o 
   3   7   8      212.28      181.56     15.36 o 
   4   7   8     3806.02     3862.48     54.73 o 
   5   7   8       28.89       22.53     11.71 o 
   6   7   8     1394.89     1357.27     39.16 o 
   7   7   8        0.85        7.76     12.50 o 
   8   7   8       40.29       20.94     13.78 o 
   9   7   8      825.92      827.03     48.20 o 
  10   7   8     1987.99     2075.50     52.22 o 
  11   7   8        0.39       -8.21     15.26 o 
  12   7   8      748.55      759.87     40.27 o 
  13   7   8      204.37      179.94     28.14 o 
  14   7   8      907.22      909.05     62.29 o 
  15   7   8      648.72      782.65     58.37 o 
  16   7   8     1476.56     1573.57     76.97 o 
  17   7   8       26.23       16.61     38.75 o 
  18   7   8       44.19       24.10     42.58 o 
  19   7   8      199.84      179.03     51.84 o 
   0   8   8    13785.77    13459.65    184.13 o 
   1   8   8       18.29       14.09     11.44 o 
   2   8   8      893.54      924.47     33.86 o 
   3   8   8     3807.86     3766.86     54.93 o 
   4   8   8     2712.62     2808.98     49.07 o 
   5   8   8     7151.89     7180.88     84.83 o 
   6   8   8      128.53      145.57     17.81 o 
   7   8   8     2342.29     2265.13     74.92 o 
   8   8   8     7422.09     7470.10    102.44 o 
   9   8   8     2297.79     2402.57     57.26 o 
  10   8   8      993.68     1043.00     41.64 o 
  11   8   8      395.40      413.40     30.60 o 
  12   8   8     5753.83     6155.54    113.97 o 
  13   8   8       51.23       76.49     25.78 o 
  14   8   8      292.11      321.94     39.98 o 
  15   8   8      518.48      526.90     58.47 o 
  16   8   8       16.27       -0.29     32.88 o 
  17   8   8      292.49      212.04     59.32 o 
  18   8   8      266.68      329.33     62.35 o 
  19   8   8      223.34      197.46     65.00 o 
   1   9   8     1103.93     1077.84     32.18 o 
   2   9   8      133.47      111.13     16.25 o 
   3   9   8       84.25       59.35     15.34 o 
   4   9   8      860.19      794.08     31.99 o 
   5   9   8       71.76       74.08     15.90 o 
   6   9   8      527.38      479.97     26.77 o 
   7   9   8      399.63      382.84     27.22 o 
   8   9   8      733.80      733.62     37.48 o 
   9   9   8       19.38       36.03     19.92 o 
  10   9   8       94.16       78.66     21.94 o 
  11   9   8        8.83        4.26     21.37 o 
  12   9   8     2474.19     2585.86     81.73 o 
  13   9   8        1.82        4.35     24.23 o 
  14   9   8     2056.25     1995.42     96.09 o 
  15   9   8      191.57      169.51     41.64 o 
  16   9   8        1.92       34.43     41.15 o 
  17   9   8       99.71       66.39     49.26 o 
  18   9   8      390.47      392.80     75.66 o 
   0  10   8       13.97       47.08     19.36 o 
   1  10   8       17.44       26.42     13.12 o 
   2  10   8     2118.55     2168.45     62.24 o 
   3  10   8      130.71       88.36     16.57 o 
   4  10   8       18.66       21.61     15.04 o 
   5  10   8      386.60      393.23     24.75 o 
   6  10   8     7813.18     7886.55     98.63 o 
   7  10   8        1.73        3.92     15.33 o 
   8  10   8     7616.53     7959.42    101.13 o 
   9  10   8     2838.58     2825.77    104.81 o 
  10  10   8        0.13      -21.39     21.39 o 
  11  10   8      955.83     1086.58     59.73 o 
  12  10   8     3302.82     3536.08    134.25 o 
  13  10   8        1.13       24.32     36.90 o 
  14  10   8      200.70      274.68     61.74 o 
  15  10   8       59.50       82.95     46.44 o 
  16  10   8       16.62       68.81     53.74 o 
  17  10   8      774.70      730.76    103.07 o 
   1  11   8      425.30      422.35     30.62 o 
   2  11   8     4146.35     4140.63     95.41 o 
   3  11   8       16.48        3.31     18.11 o 
   4  11   8      392.68      319.75     27.82 o 
   5  11   8     2507.51     2367.20     62.86 o 
   6  11   8       34.31       30.84     25.12 o 
   7  11   8     1072.59     1017.74     44.15 o 
   8  11   8     4469.54     4759.21     90.13 o 
   9  11   8      625.85      666.66     39.62 o 
  10  11   8      556.31      681.39     47.08 o 
  11  11   8      438.90      528.06     53.05 o 
  12  11   8      532.83      674.41     98.82 o 
  13  11   8      245.11      225.22     49.30 o 
  14  11   8      264.73      283.38     68.87 o 
  15  11   8       91.08       37.05     69.64 o 
  16  11   8      234.52      208.29     67.37 o 
   0  12   8     4894.51     4999.49    121.90 o 
   1  12   8      908.89      893.53     50.76 o 
   2  12   8      102.57       80.89     23.23 o 
   3  12   8     1434.51     1413.08     54.28 o 
   4  12   8     3720.32     3661.59     98.30 o 
   5  12   8        8.46        6.56     21.25 o 
   6  12   8     4966.58     5368.13     99.19 o 
   7  12   8       15.81        3.03     22.43 o 
   8  12   8      362.65      389.30     34.47 o 
   9  12   8      424.44      314.97     37.98 o 
  10  12   8      420.62      330.41     44.01 o 
  11  12   8      443.17      509.74     55.22 o 
  12  12   8      136.39       84.39     42.38 o 
  13  12   8      235.00      371.81     62.67 o 
  14  12   8     3430.01     3343.63    169.16 o 
  15  12   8       40.69       31.42     70.53 o 
   1  13   8      327.81      310.05     34.01 o 
   2  13   8      306.53      361.93     35.44 o 
   3  13   8       34.07       37.02     24.98 o 
   4  13   8      538.58      519.72     39.42 o 
   5  13   8      228.68      255.64     32.80 o 
   6  13   8        3.17       -1.29     24.17 o 
   7  13   8      174.14      169.12     31.80 o 
   8  13   8      428.16      451.84     55.60 o 
   9  13   8      512.19      514.87     46.52 o 
  10  13   8     1419.79     1580.13     77.95 o 
  11  13   8       59.19      110.77     49.72 o 
  12  13   8      439.20      454.68     69.67 o 
  13  13   8      288.49      245.11     71.48 o 
  14  13   8       44.00        0.49     75.51 o 
   0  14   8      546.18      572.05     69.17 o 
   1  14   8       49.15       35.68     30.01 o 
   2  14   8      162.03      145.79     32.53 o 
   3  14   8      214.14      175.22     35.02 o 
   4  14   8      628.12      653.40     46.69 o 
   5  14   8      176.41      143.36     31.57 o 
   6  14   8     3279.79     3455.17     90.52 o 
   7  14   8      320.27      263.40     64.37 o 
   8  14   8     2273.60     2426.18     84.41 o 
   9  14   8      324.83      357.38     55.82 o 
  10  14   8      123.73       93.66     67.44 o 
  11  14   8      481.16      507.20     81.39 o 
  12  14   8      501.43      488.21     89.75 o 
   1  15   8       72.34       96.88     34.70 o 
   2  15   8     3450.34     3665.39    168.22 o 
   3  15   8      216.73      186.62     37.08 o 
   4  15   8      394.09      475.63     51.65 o 
   5  15   8        0.19      -17.02     30.22 o 
   6  15   8      479.88      500.33     51.80 o 
   7  15   8        6.45      -22.41     36.09 o 
   8  15   8       12.79       -3.45     47.10 o 
   9  15   8       15.28        4.64     57.74 o 
  10  15   8       97.17       19.62     61.96 o 
   0  16   8      102.97      108.17     68.67 o 
   1  16   8      219.08      111.63     38.47 o 
   2  16   8      372.40      447.83     55.90 o 
   3  16   8      624.46      684.72     83.64 o 
   4  16   8      406.22      414.74     60.49 o 
   5  16   8      515.50      615.80     76.87 o 
   6  16   8     1450.35     1487.32    133.02 o 
   7  16   8      277.51      277.15     63.41 o 
   1  17   8        0.34      -27.79     47.39 o 
   2  17   8      667.94      758.45     87.45 o 
   3  17   8      248.82      220.29     83.28 o 
   1   1   9    21827.85    22268.00    236.64 o 
   2   1   9     9887.64     9506.89    117.02 o 
   3   1   9     1459.00     1413.13     38.35 o 
   4   1   9    40120.45    41894.63    396.94 o 
   5   1   9       23.42       36.51     15.23 o 
   6   1   9     9465.42     9527.07    116.43 o 
   7   1   9      385.68      496.96     27.89 o 
   8   1   9      268.62      238.26     20.91 o 
   9   1   9     4896.64     4838.72    126.97 o 
  10   1   9      496.42      427.24     26.08 o 
  11   1   9      642.50      770.66     58.58 o 
  12   1   9      540.12      531.86     52.25 o 
  13   1   9     1809.28     1540.22    128.38 o 
  14   1   9     1620.54     1303.99    147.50 o 
  15   1   9       15.36       -0.04     39.41 o 
  16   1   9     2950.83     2817.03    189.31 o 
  17   1   9       53.04      -36.54     71.55 o 
  18   1   9     6103.11     6399.29    326.55 o 
  19   1   9     1728.21     1722.20    137.97 o 
  20   1   9      121.99      121.69     73.66 o 
  21   1   9      554.99      536.46     96.35 o 
   0   2   9     2579.23     2703.59     59.88 o 
   1   2   9     2163.85     2101.52     40.63 o 
   2   2   9      351.83      356.83     13.89 o 
   3   2   9     2050.76     2157.53     36.44 o 
   4   2   9    11868.21    12587.83    129.31 o 
   5   2   9      404.42      488.23     18.16 o 
   6   2   9       65.13       86.84     14.60 o 
   7   2   9     4896.77     4893.34     71.57 o 
   8   2   9      207.03      248.82     18.83 o 
   9   2   9      616.90      589.53     27.84 o 
  10   2   9     1286.28     1287.38     48.80 o 
  11   2   9     1492.01     1421.28     85.86 o 
  12   2   9        9.02       -3.13     26.16 o 
  13   2   9     3695.64     3795.82    244.37 o 
  14   2   9     1233.13     1361.04    102.04 o 
  15   2   9        0.87        1.28     29.29 o 
  16   2   9        6.78      -18.41     45.39 o 
  17   2   9       32.85       55.40     57.05 o 
  18   2   9      158.27       55.49     52.13 o 
  19   2   9      215.04      200.55     76.44 o 
  20   2   9       10.18      -49.60     60.62 o 
  21   2   9       11.22       50.98     71.90 o 
   1   3   9      255.93      254.79     12.24 o 
   2   3   9     2861.62     2890.70     36.92 o 
   3   3   9    12058.72    12143.95    121.93 o 
   4   3   9    16506.03    15712.45    157.57 o 
   5   3   9      450.12      432.90     21.26 o 
   6   3   9    12219.12    12071.06    155.54 o 
   7   3   9     8454.37     8327.37    111.95 o 
   8   3   9     2421.68     2421.24     47.39 o 
   9   3   9      134.98      104.85     26.91 o 
  10   3   9     1823.97     1732.96     54.46 o 
  11   3   9     3162.27     3170.64     77.94 o 
  12   3   9      531.74      559.88     39.11 o 
  13   3   9      739.58      689.54     58.72 o 
  14   3   9     1909.89     1728.63     75.07 o 
  15   3   9        3.03      -24.22     24.22 o 
  16   3   9     3845.95     4018.51    123.44 o 
  17   3   9      256.51      285.10     69.26 o 
  18   3   9     2250.29     2078.26    131.68 o 
  19   3   9      378.35      345.10     81.19 o 
  20   3   9      722.52      902.05    111.57 o 
  21   3   9      561.99      653.10    163.70 o 
   0   4   9     7919.86     8089.93    109.74 o 
   1   4   9     3511.49     3623.44     40.69 o 
   2   4   9      992.00     1038.69     21.95 o 
   3   4   9      838.55      898.35     23.87 o 
   4   4   9       63.39       62.26     10.09 o 
   5   4   9      838.40      761.43     22.54 o 
   6   4   9     4074.06     3867.69     59.73 o 
   7   4   9      290.99      251.97     24.60 o 
   8   4   9     4478.35     4503.69     76.76 o 
   9   4   9     1486.35     1479.63     40.51 o 
  10   4   9     4926.12     5226.19     94.56 o 
  11   4   9      276.18      207.19     24.21 o 
  12   4   9        0.24       -4.70     21.34 o 
  13   4   9      372.27      270.09     38.54 o 
  14   4   9        1.24      -20.89     20.89 o 
  15   4   9       69.56       49.34     29.59 o 
  16   4   9      241.51      242.74     46.46 o 
  17   4   9       68.49       15.57     38.22 o 
  18   4   9      130.37       61.39     52.00 o 
  19   4   9        4.07      -57.32     57.32 o 
  20   4   9        3.42      -58.82     61.28 o 
   1   5   9     8057.92     8431.27     81.36 o 
   2   5   9    14354.34    14661.33    130.89 o 
   3   5   9     4335.97     4311.12     53.46 o 
   4   5   9     5449.42     5043.39     59.37 o 
   5   5   9     7923.92     7932.59     84.59 o 
   6   5   9     1128.33      967.58     26.91 o 
   7   5   9      903.56      930.99     31.89 o 
   8   5   9      171.36      210.65     20.72 o 
   9   5   9      200.82      165.64     23.44 o 
  10   5   9      474.35      414.35     30.40 o 
  11   5   9      294.01      335.49     34.30 o 
  12   5   9      345.24      256.12     41.05 o 
  13   5   9      115.03      125.62     29.37 o 
  14   5   9      600.83      604.91     44.65 o 
  15   5   9     1617.53     1593.10     92.21 o 
  16   5   9     2500.56     2585.93    115.55 o 
  17   5   9      245.31      252.36     50.42 o 
  18   5   9     1502.16     1662.36    136.60 o 
  19   5   9      744.13      795.80    103.15 o 
  20   5   9      920.29      875.59    115.04 o 
   0   6   9     1340.59     1419.74     66.47 o 
   1   6   9     1326.98     1251.35     45.14 o 
   2   6   9     1893.67     1802.98     34.50 o 
   3   6   9      225.26      211.38     15.66 o 
   4   6   9        3.98        0.43      9.62 o 
   5   6   9      118.32      121.75     13.78 o 
   6   6   9       28.65       21.47     11.62 o 
   7   6   9     1778.71     1703.00     48.05 o 
   8   6   9     7772.78     7911.03     98.04 o 
   9   6   9     1908.50     1873.45     45.92 o 
  10   6   9      460.10      518.07     33.56 o 
  11   6   9      799.69      831.28     38.78 o 
  12   6   9      115.58       93.85     23.57 o 
  13   6   9      198.08      199.44     30.12 o 
  14   6   9        0.10        0.16     27.22 o 
  15   6   9      189.58      141.07     36.39 o 
  16   6   9        0.44        5.23     31.44 o 
  17   6   9     1378.19     1349.83     88.60 o 
  18   6   9      356.75      349.93     57.02 o 
  19   6   9      247.22      266.89     54.06 o 
   1   7   9     4716.00     4585.98     61.61 o 
   2   7   9     5236.48     4770.44     60.41 o 
   3   7   9       29.74       28.55     11.39 o 
   4   7   9     5918.13     5958.11     73.11 o 
   5   7   9     1497.46     1544.72     39.41 o 
   6   7   9       60.30       66.72     13.78 o 
   7   7   9        6.28      -12.29     12.29 o 
   8   7   9      213.27      251.18     24.60 o 
   9   7   9     1466.87     1490.35     53.87 o 
  10   7   9       61.63       54.92     17.86 o 
  11   7   9        1.24        7.79     16.77 o 
  12   7   9      715.19      746.60     39.65 o 
  13   7   9     1936.71     1866.92     76.66 o 
  14   7   9        4.75        9.50     25.44 o 
  15   7   9      692.36      714.59     58.59 o 
  16   7   9     4603.62     5189.55    133.24 o 
  17   7   9      439.28      448.99     59.76 o 
  18   7   9     1130.97     1302.16    122.93 o 
  19   7   9     1097.25     1254.49     90.67 o 
   0   8   9       13.61        6.10     15.56 o 
   1   8   9     2196.49     2040.02     41.35 o 
   2   8   9      892.74      871.45     35.03 o 
   3   8   9        2.93      -11.16     11.16 o 
   4   8   9     7860.77     7831.72     90.09 o 
   5   8   9      882.48      869.74     31.24 o 
   6   8   9      313.59      305.44     21.66 o 
   7   8   9       91.32       91.82     16.82 o 
   8   8   9      944.62      832.92     36.20 o 
   9   8   9       61.64       28.99     17.59 o 
  10   8   9     2650.11     2602.37     61.65 o 
  11   8   9      359.85      417.20     33.83 o 
  12   8   9      532.31      480.53     41.73 o 
  13   8   9     1158.86     1229.41     68.37 o 
  14   8   9       72.93       80.80     35.07 o 
  15   8   9        1.24      -25.60     32.81 o 
  16   8   9      151.50       96.52     41.98 o 
  17   8   9      158.06      193.89     49.05 o 
  18   8   9       66.77       47.54     46.55 o 
   1   9   9     2267.98     2365.83     50.98 o 
   2   9   9     3244.00     3292.95     56.89 o 
   3   9   9      269.42      247.26     21.32 o 
   4   9   9     2409.21     2502.22     52.05 o 
   5   9   9      107.88      120.44     17.93 o 
   6   9   9     5580.48     5506.55     96.49 o 
   7   9   9     1793.13     1675.29     45.46 o 
   8   9   9      166.26      143.10     21.39 o 
   9   9   9     3306.75     3490.83     81.21 o 
  10   9   9     4161.46     4242.46     87.21 o 
  11   9   9     2531.28     2817.23     88.28 o 
  12   9   9      589.38      628.05     68.17 o 
  13   9   9      574.62      730.10     59.83 o 
  14   9   9        3.15       11.03     35.29 o 
  15   9   9      494.33      551.79     78.29 o 
  16   9   9     1551.14     1654.56     92.20 o 
  17   9   9       24.91       28.64     41.21 o 
  18   9   9      282.83      365.02     95.90 o 
   0  10   9     3393.65     3301.76     82.91 o 
   1  10   9       70.64       54.00     14.73 o 
   2  10   9     1323.98     1272.53     38.25 o 
   3  10   9      137.13      113.62     19.45 o 
   4  10   9      112.73      104.33     18.45 o 
   5  10   9     1929.49     1828.20     67.62 o 
   6  10   9      884.22      933.74     38.80 o 
   7  10   9     1947.65     1953.26     50.56 o 
   8  10   9      564.92      590.46     32.59 o 
   9  10   9      663.85      688.10     51.50 o 
  10  10   9      279.63      236.83     31.18 o 
  11  10   9      287.48      291.44     33.07 o 
  12  10   9      313.17      332.61     46.95 o 
  13  10   9      525.12      568.16     56.20 o 
  14  10   9       81.32       65.41     38.51 o 
  15  10   9       62.57       51.50     41.77 o 
  16  10   9       13.60        7.14     47.20 o 
  17  10   9       22.47      103.14     74.29 o 
   1  11   9      508.97      522.63     30.04 o 
   2  11   9     4580.63     4425.87     81.77 o 
   3  11   9      514.01      554.33     38.15 o 
   4  11   9     4285.97     4282.64     85.58 o 
   5  11   9      415.54      385.31     33.46 o 
   6  11   9     1033.58     1066.67     50.89 o 
   7  11   9     2704.13     2536.88     72.28 o 
   8  11   9      569.32      553.03     37.92 o 
   9  11   9       10.77        8.41     25.23 o 
  10  11   9     2971.23     3208.10     95.44 o 
  11  11   9        0.57       12.70     31.84 o 
  12  11   9     1245.29     1371.14     88.06 o 
  13  11   9       17.40        6.33     36.78 o 
  14  11   9       21.66       -8.82     38.92 o 
  15  11   9      350.17      435.08     81.08 o 
  16  11   9      228.91      211.03     86.81 o 
   0  12   9       40.09       37.10     29.23 o 
   1  12   9      228.69      206.68     26.28 o 
   2  12   9      663.05      756.16     43.82 o 
   3  12   9      253.69      199.97     28.69 o 
   4  12   9     1093.57     1077.38     50.45 o 
   5  12   9     2321.84     2319.23     90.35 o 
   6  12   9      850.68      752.05     46.82 o 
   7  12   9      216.66      194.80     32.27 o 
   8  12   9      153.11      177.05     33.05 o 
   9  12   9      481.80      418.83     46.74 o 
  10  12   9      125.47      118.50     39.77 o 
  11  12   9        9.02      -15.81     37.41 o 
  12  12   9       91.63      100.18     45.06 o 
  13  12   9      308.31      260.24     52.56 o 
  14  12   9        0.13       57.73     74.50 o 
  15  12   9       40.05       50.26     75.30 o 
   1  13   9      326.34      264.12     34.25 o 
   2  13   9     2315.27     2321.45     71.23 o 
   3  13   9       35.23       57.72     27.09 o 
   4  13   9     2043.36     2042.68     67.64 o 
   5  13   9     2126.15     1996.40     70.96 o 
   6  13   9      765.30      731.98     49.49 o 
   7  13   9      757.20      828.19     62.30 o 
   8  13   9      425.64      419.84     43.77 o 
   9  13   9     1023.10     1117.69     91.36 o 
  10  13   9      943.85     1042.07     82.12 o 
  11  13   9      577.54      460.09     78.41 o 
  12  13   9     2574.12     2694.12    133.55 o 
  13  13   9        7.25       65.73     57.21 o 
   0  14   9       18.80       50.33     44.39 o 
   1  14   9     1592.47     1671.67     65.63 o 
   2  14   9      188.85      109.75     30.21 o 
   3  14   9       67.79       64.37     30.07 o 
   4  14   9     1644.33     1793.77     71.97 o 
   5  14   9     1888.88     2001.36     75.70 o 
   6  14   9       54.23       83.86     32.21 o 
   7  14   9       21.74       21.18     33.12 o 
   8  14   9       27.22       -1.77     39.28 o 
   9  14   9      348.07      267.58     55.73 o 
  10  14   9      766.11      755.21     98.22 o 
  11  14   9      558.62      442.78     85.88 o 
  12  14   9      124.09      141.09     88.67 o 
   1  15   9      205.68      212.69     39.81 o 
   2  15   9      296.49      225.90     38.82 o 
   3  15   9       12.18       31.20     32.54 o 
   4  15   9      806.44      691.08     62.48 o 
   5  15   9        2.78        9.24     32.84 o 
   6  15   9      112.23       86.92     38.51 o 
   7  15   9     2382.51     2375.08    119.56 o 
   8  15   9      985.16     1021.25    128.57 o 
   9  15   9      256.24      217.31     80.16 o 
   0  16   9       51.44       61.00     59.95 o 
   1  16   9       92.38       67.09     41.42 o 
   2  16   9      157.71      126.82     45.56 o 
   3  16   9       60.04      125.37     51.86 o 
   4  16   9       17.85       52.26     38.41 o 
   5  16   9       45.54       23.37     41.13 o 
   6  16   9      457.24      561.88     77.59 o 
   7  16   9      226.29      289.89    133.01 o 
   0   0  10       53.69        9.80     20.46 o 
   1   0  10    31146.98    32168.58    469.15 o 
   2   0  10     6343.92     6086.34    147.47 o 
   3   0  10    20158.53    19794.44    306.86 o 
   4   0  10    42150.20    42663.17    613.08 o 
   5   0  10       39.35       43.46     11.54 o 
   6   0  10       52.92       39.77     15.51 o 
   7   0  10       32.68       52.53     30.11 o 
   8   0  10       14.22       46.34     22.24 o 
   9   0  10      232.51      227.41     23.06 o 
  10   0  10      511.90      537.83     33.02 o 
  11   0  10     1458.41     1593.33     96.34 o 
  12   0  10     1974.08     1988.28    192.69 o 
  13   0  10        5.70      -34.10     51.16 o 
  14   0  10       94.74       98.90     81.85 o 
  15   0  10     5176.38     5333.90    344.45 o 
  16   0  10       37.28      185.87    117.66 o 
  17   0  10     3307.61     3620.16    317.17 o 
  18   0  10     1866.87     2049.66    262.60 o 
  19   0  10     2118.35     2058.19    272.83 o 
  20   0  10      319.51      136.42    146.65 o 
   1   1  10     1700.12     1693.76     39.80 o 
   2   1  10      228.02      359.67     20.45 o 
   3   1  10     2428.64     2639.37     50.74 o 
   4   1  10      377.07      323.15     16.22 o 
   5   1  10     2236.97     2166.68     43.78 o 
   6   1  10     1871.18     1972.53     48.88 o 
   7   1  10     3083.82     3281.96     58.27 o 
   8   1  10        5.69        4.55     11.92 o 
   9   1  10      628.17      710.75     37.99 o 
  10   1  10     1124.89     1123.69     39.53 o 
  11   1  10     3154.73     3020.30     94.32 o 
  12   1  10      102.93      120.90     47.47 o 
  13   1  10      223.60      257.47     56.07 o 
  14   1  10      299.93      320.91     79.91 o 
  15   1  10     1466.64     1449.11    137.38 o 
  16   1  10      238.34      178.82     64.67 o 
  17   1  10      185.28      271.20     76.42 o 
  18   1  10       28.97      -55.01     55.01 o 
  19   1  10      267.39      413.54     86.66 o 
  20   1  10       11.87       13.84     62.36 o 
   0   2  10    15010.17    15920.51    227.07 o 
   1   2  10     5105.36     5261.47     80.22 o 
   2   2  10     2118.86     2030.92     32.95 o 
   3   2  10     9394.70     9052.18    108.69 o 
   4   2  10      608.30      474.91     17.32 o 
   5   2  10    13195.30    12514.55    125.28 o 
   6   2  10     2509.80     2508.29     45.71 o 
   7   2  10      938.65      827.40     43.84 o 
   8   2  10     3454.82     3459.22     88.75 o 
   9   2  10     1485.07     1348.59     57.45 o 
  10   2  10      287.53      157.23     24.51 o 
  11   2  10     2254.34     2120.66    197.49 o 
  12   2  10       27.42       -5.35     36.19 o 
  13   2  10        5.75      -29.94     45.19 o 
  14   2  10      566.01      468.38    115.62 o 
  15   2  10     4566.79     4304.74    294.02 o 
  16   2  10      242.24      267.76     85.20 o 
  17   2  10     3407.38     3539.15    143.59 o 
  18   2  10        5.72      -22.60     48.65 o 
  19   2  10     1559.59     1811.59    141.06 o 
  20   2  10      133.74      116.13     70.79 o 
   1   3  10     1123.85     1153.08     28.07 o 
   2   3  10     2073.73     2136.89     31.76 o 
   3   3  10        0.30        9.43      8.23 o 
   4   3  10     1592.10     1465.05     34.37 o 
   5   3  10       17.70       11.20      8.51 o 
   6   3  10     1436.29     1472.44     36.47 o 
   7   3  10        4.56        7.16     10.82 o 
   8   3  10        6.75        4.68     11.57 o 
   9   3  10      884.39      883.63     49.60 o 
  10   3  10     3190.84     3043.08     73.23 o 
  11   3  10      577.87      489.24     52.39 o 
  12   3  10      262.50      244.75     36.35 o 
  13   3  10      198.98      147.96     34.86 o 
  14   3  10      332.62      320.52     43.05 o 
  15   3  10      179.83      131.87     35.35 o 
  16   3  10     1429.50     1375.18     81.39 o 
  17   3  10       60.36       91.87     49.11 o 
  18   3  10       21.66      -46.32     47.31 o 
  19   3  10       11.08       -6.67     60.57 o 
  20   3  10      424.85      187.91     73.73 o 
   0   4  10     4964.58     4478.44     65.68 o 
   1   4  10      383.57      459.55     16.10 o 
   2   4  10      811.23      893.93     23.38 o 
   3   4  10    10911.02    10706.99    108.82 o 
   4   4  10      463.40      476.33     17.84 o 
   5   4  10    27559.38    27103.55    235.48 o 
   6   4  10    10407.11    10188.35    126.63 o 
   7   4  10      515.67      450.67     31.84 o 
   8   4  10      361.83      365.66     23.54 o 
   9   4  10     6035.43     6168.93     99.05 o 
  10   4  10      850.75      756.42     43.22 o 
  11   4  10     1208.46     1247.67     53.73 o 
  12   4  10      739.24      701.67     56.53 o 
  13   4  10        1.77        7.88     26.38 o 
  14   4  10       66.76       53.92     29.93 o 
  15   4  10     3034.60     3120.01     95.58 o 
  16   4  10      285.67      189.65     47.50 o 
  17   4  10     2260.89     2640.15    109.25 o 
  18   4  10       49.73       58.25     63.79 o 
  19   4  10     1033.11     1204.54    199.20 o 
  20   4  10      420.71      476.49     93.13 o 
   1   5  10     2613.65     2755.57     38.18 o 
   2   5  10     3640.46     3805.33     48.89 o 
   3   5  10       22.72       28.32     10.65 o 
   4   5  10      680.77      702.66     22.10 o 
   5   5  10      248.08      236.31     15.65 o 
   6   5  10     2221.11     2186.32     38.95 o 
   7   5  10     2065.92     2030.66     62.24 o 
   8   5  10       40.14       34.28     15.58 o 
   9   5  10     1077.98     1012.55     40.91 o 
  10   5  10        7.88       -2.95     16.35 o 
  11   5  10     1645.12     1589.21    106.92 o 
  12   5  10     2137.42     2202.51     84.81 o 
  13   5  10      274.77      225.34     41.35 o 
  14   5  10      705.44      700.70     53.53 o 
  15   5  10      709.91      848.34     76.16 o 
  16   5  10       88.83      137.64     52.39 o 
  17   5  10      420.21      389.96     70.29 o 
  18   5  10       30.02      105.85     68.65 o 
  19   5  10      269.97      254.50     82.86 o 
  20   5  10      469.55      439.94    153.47 o 
   0   6  10     3261.24     3445.84     69.15 o 
   1   6  10    10349.99    10402.92    107.25 o 
   2   6  10     1366.11     1370.40     31.58 o 
   3   6  10    19137.32    18843.29    172.70 o 
   4   6  10      240.17      214.24     17.43 o 
   5   6  10     2537.34     2645.88     56.66 o 
   6   6  10     2392.75     2371.82     46.00 o 
   7   6  10      995.53      992.91     33.81 o 
   8   6  10       23.88       28.93     14.61 o 
   9   6  10     1241.72     1206.15     45.43 o 
  10   6  10      890.24      817.16     41.95 o 
  11   6  10     3401.13     3371.43     77.28 o 
  12   6  10       20.88        5.45     26.14 o 
  13   6  10      558.71      538.24     52.75 o 
  14   6  10      647.75      688.52     52.91 o 
  15   6  10     2259.98     2251.25     98.30 o 
  16   6  10       54.99       68.91     37.14 o 
  17   6  10     3249.56     3449.86    148.84 o 
  18   6  10      116.54      187.79     51.44 o 
  19   6  10     1358.70     1374.43    159.24 o 
   1   7  10        3.67        4.57     10.91 o 
   2   7  10     3757.23     3790.86     56.05 o 
   3   7  10     4453.09     4236.29     59.91 o 
   4   7  10     2354.81     2343.26     43.88 o 
   5   7  10     4479.73     4385.63     67.88 o 
   6   7  10       69.27       52.66     14.91 o 
   7   7  10      383.37      377.70     24.34 o 
   8   7  10     4817.70     4737.51     77.57 o 
   9   7  10      234.31      199.12     23.06 o 
  10   7  10       40.78       23.04     18.97 o 
  11   7  10      400.54      398.02     35.26 o 
  12   7  10        0.30       -7.88     21.16 o 
  13   7  10       72.68       73.52     32.81 o 
  14   7  10     2388.75     2422.43     91.76 o 
  15   7  10      762.86      744.65     61.00 o 
  16   7  10      258.65      185.01     43.66 o 
  17   7  10       86.10      113.78     42.80 o 
  18   7  10      244.56      288.71     58.33 o 
  19   7  10      280.94      193.40     91.23 o 
   0   8  10     4482.82     4399.80     89.84 o 
   1   8  10     2273.20     2237.17     44.31 o 
   2   8  10     1510.49     1530.96     39.64 o 
   3   8  10     8851.39     8517.37    101.08 o 
   4   8  10     1609.84     1493.33     40.05 o 
   5   8  10     3618.23     3768.67     64.60 o 
   6   8  10      267.91      245.78     23.33 o 
   7   8  10      170.41      157.08     20.82 o 
   8   8  10      587.88      647.27     35.66 o 
   9   8  10     4671.26     4759.93     81.64 o 
  10   8  10       36.88       53.01     20.36 o 
  11   8  10     1901.67     1990.60     84.98 o 
  12   8  10      317.89      305.48     37.84 o 
  13   8  10        1.01      -27.40     27.40 o 
  14   8  10      298.34      235.35     44.55 o 
  15   8  10      307.74      319.08     48.96 o 
  16   8  10       15.92       -2.13     39.49 o 
  17   8  10     1736.29     1869.92     97.84 o 
  18   8  10      385.19      317.68     76.59 o 
   1   9  10      951.03      990.77     34.86 o 
   2   9  10       54.52       44.29     15.47 o 
   3   9  10       57.93       60.01     15.31 o 
   4   9  10     2947.35     2964.05     58.26 o 
   5   9  10     3945.33     3945.76     78.32 o 
   6   9  10       10.64       16.38     16.21 o 
   7   9  10     1085.74     1086.48     46.27 o 
   8   9  10      104.09      115.79     21.50 o 
   9   9  10       47.76       36.35     20.19 o 
  10   9  10      938.67      947.81     46.64 o 
  11   9  10      395.29      404.52     38.30 o 
  12   9  10      386.60      449.52     50.30 o 
  13   9  10       44.97       24.60     35.12 o 
  14   9  10        2.83      -33.79     33.97 o 
  15   9  10      948.32     1084.93     93.92 o 
  16   9  10       91.53       91.83     46.25 o 
  17   9  10       34.95       56.99     51.63 o 
   0  10  10       37.41       37.25     21.13 o 
   1  10  10      570.03      589.88     28.59 o 
   2  10  10     2400.53     2405.13     51.56 o 
   3  10  10     1620.14     1719.03     45.38 o 
   4  10  10        4.87      -14.92     14.92 o 
   5  10  10     6708.09     6932.04    101.82 o 
   6  10  10      218.99      208.17     33.36 o 
   7  10  10      299.02      256.59     26.25 o 
   8  10  10      892.99      884.76     41.86 o 
   9  10  10     6418.41     6775.46    100.09 o 
  10  10  10      247.44      301.85     35.49 o 
  11  10  10     1160.69     1321.13     67.06 o 
  12  10  10      613.93      553.57     55.67 o 
  13  10  10      167.80      108.84     40.37 o 
  14  10  10        2.39       41.30     41.49 o 
  15  10  10      228.59      206.90     52.28 o 
  16  10  10        2.83       -0.73     48.98 o 
   1  11  10     1992.05     1999.79     52.88 o 
   2  11  10     3057.44     3092.51     74.12 o 
   3  11  10     1356.88     1370.54     48.24 o 
   4  11  10      629.16      706.34     41.53 o 
   5  11  10      453.29      353.74     32.86 o 
   6  11  10     1832.10     1746.91     62.63 o 
   7  11  10     3622.05     3558.80     85.14 o 
   8  11  10        0.40      -23.09     23.09 o 
   9  11  10      496.62      420.65     49.83 o 
  10  11  10        2.56       46.03     28.77 o 
  11  11  10      301.57      313.73     43.54 o 
  12  11  10      666.80      730.67     73.21 o 
  13  11  10        9.25      -14.61     39.14 o 
  14  11  10       62.11       -0.44     40.20 o 
  15  11  10      129.71       73.62     62.24 o 
   0  12  10      684.24      572.24     51.65 o 
   1  12  10      355.14      339.69     31.85 o 
   2  12  10      625.85      541.67     38.98 o 
   3  12  10     3051.22     2927.09     92.86 o 
   4  12  10        0.23       13.37     23.00 o 
   5  12  10      366.48      312.78     34.27 o 
   6  12  10      890.05      876.92     62.55 o 
   7  12  10      596.51      519.80     43.08 o 
   8  12  10      130.07       95.02     36.29 o 
   9  12  10       41.78       35.91     32.77 o 
  10  12  10       59.15       23.89     34.62 o 
  11  12  10     2052.82     2407.16    130.34 o 
  12  12  10      211.62      275.64     54.61 o 
  13  12  10     1436.61     1598.83    107.04 o 
  14  12  10      154.41       37.38     57.72 o 
   1  13  10       24.76       38.77     26.06 o 
   2  13  10      846.27      982.36     64.00 o 
   3  13  10      858.44      951.62     51.84 o 
   4  13  10      313.50      297.69     35.55 o 
   5  13  10       10.73      -13.08     27.07 o 
   6  13  10      124.24       86.11     30.79 o 
   7  13  10        6.02      -15.36     27.82 o 
   8  13  10      511.02      540.91     49.36 o 
   9  13  10     1364.49     1417.43    121.15 o 
  10  13  10      159.04        0.39     42.70 o 
  11  13  10       18.77       17.45     47.30 o 
  12  13  10      136.18      130.59     65.54 o 
  13  13  10        0.75      112.55     64.78 o 
   0  14  10        8.55       24.08     43.87 o 
   1  14  10      438.30      473.48     43.17 o 
   2  14  10      403.37      344.66     40.13 o 
   3  14  10     2780.74     2798.99     82.75 o 
   4  14  10       92.48       74.84     32.00 o 
   5  14  10      690.87      708.57     52.10 o 
   6  14  10       60.83       75.78     36.75 o 
   7  14  10      484.53      465.33     48.17 o 
   8  14  10       46.85       27.29     42.11 o 
   9  14  10      427.28      401.71     70.09 o 
  10  14  10      118.28       50.67     53.94 o 
  11  14  10     1414.26     1294.71    133.73 o 
   1  15  10      175.20      179.63     40.50 o 
   2  15  10      287.89      182.83     36.13 o 
   3  15  10      584.19      562.40     53.01 o 
   4  15  10       26.83       16.58     33.57 o 
   5  15  10      534.65      458.05     53.21 o 
   6  15  10        0.05       -0.42     37.62 o 
   7  15  10       27.71       13.37     39.26 o 
   8  15  10     1044.72      842.25     90.62 o 
   9  15  10       46.18      -24.04     72.81 o 
   0  16  10      530.12      444.34     83.61 o 
   1  16  10       73.79       63.35     44.31 o 
   2  16  10        8.89        1.83     41.90 o 
   3  16  10      615.66      532.90     65.35 o 
   4  16  10       71.93       80.44     44.63 o 
   5  16  10     1186.63     1178.82    107.31 o 
   1   1  11     4589.28     4409.42     72.22 o 
   2   1  11    14855.97    15025.13    186.57 o 
   3   1  11     7698.15     7154.94     99.95 o 
   4   1  11     4576.33     4521.91     71.42 o 
   5   1  11      347.99      427.47     25.10 o 
   6   1  11      839.69      960.83     29.57 o 
   7   1  11      305.64      314.44     26.35 o 
   8   1  11     4763.92     4881.86     77.93 o 
   9   1  11     2751.10     2836.98     99.85 o 
  10   1  11     9880.26    10059.32    148.47 o 
  11   1  11      437.16      348.33     66.21 o 
  12   1  11     4185.43     4433.87    184.81 o 
  13   1  11        7.82      -36.86     36.86 o 
  14   1  11      814.78      766.36     85.44 o 
  15   1  11     1929.99     1952.78    128.09 o 
  16   1  11     3044.92     2944.61    212.28 o 
  17   1  11      127.94      183.30     99.48 o 
  18   1  11      709.53      829.18    106.11 o 
  19   1  11     1650.78     1402.75    130.34 o 
  20   1  11       34.42       49.00     70.72 o 
   0   2  11     3906.55     3791.35     99.69 o 
   1   2  11     1372.90     1261.78     36.09 o 
   2   2  11       11.73       17.04     10.32 o 
   3   2  11      519.39      518.89     23.63 o 
   4   2  11     1503.71     1412.54     36.48 o 
   5   2  11     2166.32     2170.94     37.21 o 
   6   2  11      809.79      809.92     29.95 o 
   7   2  11     1164.88     1111.37     34.01 o 
   8   2  11     3478.23     3350.04     71.93 o 
   9   2  11       79.96       90.71     17.50 o 
  10   2  11        0.28       24.14     21.12 o 
  11   2  11      756.55      728.57     76.43 o 
  12   2  11      948.54     1059.90     89.82 o 
  13   2  11       14.03        2.29     42.87 o 
  14   2  11      578.89      603.21     78.43 o 
  15   2  11       10.70       65.85     57.72 o 
  16   2  11     1036.91      818.27     81.68 o 
  17   2  11     1200.47     1121.61     96.30 o 
  18   2  11     1259.98     1258.23    229.45 o 
  19   2  11        1.33       45.50     64.83 o 
  20   2  11       59.85      -37.10     62.06 o 
   1   3  11     8907.74     8504.38     86.97 o 
   2   3  11      119.48      134.97     11.80 o 
   3   3  11     3985.16     3954.45     51.16 o 
   4   3  11    16646.39    16649.41    162.37 o 
   5   3  11     1406.42     1333.13     30.44 o 
   6   3  11     2702.11     2604.01     64.10 o 
   7   3  11      277.45      279.01     21.57 o 
   8   3  11     9901.53     9647.33    143.25 o 
   9   3  11     3842.71     3834.70     76.77 o 
  10   3  11    11104.55    10987.72    209.98 o 
  11   3  11      619.00      604.88     58.26 o 
  12   3  11     1338.18     1125.73     76.18 o 
  13   3  11     2839.30     2890.65    112.06 o 
  14   3  11       18.17      -25.09     25.09 o 
  15   3  11       32.60       10.05     32.09 o 
  16   3  11       93.26      155.69     53.23 o 
  17   3  11       71.21       59.64     41.54 o 
  18   3  11      502.47      684.63     99.23 o 
  19   3  11        6.08      -43.11     60.30 o 
  20   3  11      505.79      508.40     96.39 o 
   0   4  11      747.72      743.82     40.57 o 
   1   4  11      498.07      520.57     17.09 o 
   2   4  11      714.23      657.24     19.17 o 
   3   4  11       26.34       19.58      9.20 o 
   4   4  11     3142.86     3058.29     50.39 o 
   5   4  11      773.44      829.92     25.87 o 
   6   4  11      316.42      299.62     20.10 o 
   7   4  11       36.20       76.82     15.89 o 
   8   4  11      992.45      934.69     36.69 o 
   9   4  11       55.84       33.40     20.17 o 
  10   4  11      267.52      195.60     27.03 o 
  11   4  11      794.76      823.94     56.10 o 
  12   4  11     4173.84     4219.81    115.55 o 
  13   4  11     2971.31     3209.06    103.66 o 
  14   4  11      963.89      890.21     63.97 o 
  15   4  11        3.14      -46.46     46.46 o 
  16   4  11      152.21      120.87     58.17 o 
  17   4  11      663.32      603.81     84.62 o 
  18   4  11      400.47      320.38     81.64 o 
  19   4  11      500.00      543.95     94.10 o 
   1   5  11     8093.48     8078.85     91.82 o 
   2   5  11     2584.11     2350.41     34.84 o 
   3   5  11      483.44      450.27     20.44 o 
   4   5  11     6221.36     5999.72     68.68 o 
   5   5  11        0.66       10.96     11.31 o 
   6   5  11      170.75      169.47     18.81 o 
   7   5  11      131.98      115.63     19.47 o 
   8   5  11     5593.04     5559.47     94.77 o 
   9   5  11      291.07      299.24     30.52 o 
  10   5  11     2243.57     2153.03     66.45 o 
  11   5  11      430.95      388.87     49.29 o 
  12   5  11     2717.42     2802.95     96.16 o 
  13   5  11      846.28      825.18     62.26 o 
  14   5  11      174.33      253.47     53.02 o 
  15   5  11      288.52      227.54     64.76 o 
  16   5  11     2094.86     2221.43    201.71 o 
  17   5  11       81.27       91.75     67.25 o 
  18   5  11     1021.27     1055.50    127.81 o 
  19   5  11      210.84       97.17    104.09 o 
   0   6  11      353.04      315.27     25.16 o 
   1   6  11      169.22      163.78     14.49 o 
   2   6  11      199.27      195.76     16.04 o 
   3   6  11      318.20      272.06     18.62 o 
   4   6  11      217.90      238.94     19.97 o 
   5   6  11       18.46       36.96     13.88 o 
   6   6  11       71.08       33.58     14.13 o 
   7   6  11     5405.13     5293.37     79.83 o 
   8   6  11      160.18      197.19     21.28 o 
   9   6  11     2761.65     2762.44     69.33 o 
  10   6  11      135.92      154.86     25.31 o 
  11   6  11      232.79      189.52     27.82 o 
  12   6  11     1297.59     1418.34     66.89 o 
  13   6  11     1067.05     1071.53     93.51 o 
  14   6  11      776.84      806.42     68.00 o 
  15   6  11      316.14      255.64     50.67 o 
  16   6  11       32.19      -15.09     38.75 o 
  17   6  11      164.99      142.86     43.95 o 
  18   6  11      229.71      175.38     52.12 o 
  19   6  11       74.06       31.46     56.12 o 
   1   7  11      966.72      950.44     30.01 o 
   2   7  11    17716.82    17662.00    162.71 o 
   3   7  11     5385.57     5279.44     83.19 o 
   4   7  11      239.80      227.92     19.74 o 
   5   7  11       88.67       83.10     17.29 o 
   6   7  11      364.09      389.34     26.11 o 
   7   7  11     2813.01     2650.45     56.51 o 
   8   7  11        4.92      -12.04     16.52 o 
   9   7  11        6.28        5.64     17.85 o 
  10   7  11     3202.75     3252.14     70.79 o 
  11   7  11        5.81       -3.61     20.61 o 
  12   7  11     4016.85     4284.20    108.46 o 
  13   7  11       39.89       28.44     33.02 o 
  14   7  11       23.68      -19.87     32.93 o 
  15   7  11     1812.26     1540.86     80.84 o 
  16   7  11      824.00      957.40     76.81 o 
  17   7  11        0.30      -21.03     38.66 o 
  18   7  11     1791.21     2017.04    125.78 o 
   0   8  11     6687.23     6800.19    119.79 o 
   1   8  11      184.02      190.66     18.44 o 
   2   8  11        2.71       -9.78     12.41 o 
   3   8  11      919.33      955.71     34.29 o 
   4   8  11      731.31      677.91     33.54 o 
   5   8  11      258.44      220.07     21.94 o 
   6   8  11     2218.91     2032.83     60.75 o 
   7   8  11      351.85      312.36     27.43 o 
   8   8  11      140.32      103.36     22.04 o 
   9   8  11     1673.28     1594.44     52.08 o 
  10   8  11      787.83      801.76     44.52 o 
  11   8  11     1036.34      982.52     51.46 o 
  12   8  11      403.91      364.43     41.38 o 
  13   8  11     1757.87     1705.87     96.60 o 
  14   8  11      395.21      354.86     57.83 o 
  15   8  11      165.41      144.21     43.88 o 
  16   8  11        1.62       46.74     42.67 o 
  17   8  11       42.49       37.56     49.95 o 
   1   9  11      613.05      576.21     28.07 o 
   2   9  11      344.28      287.57     22.98 o 
   3   9  11       38.89       26.02     15.35 o 
   4   9  11     5723.50     5578.88     81.21 o 
   5   9  11      784.32      789.12     35.40 o 
   6   9  11     1720.42     1959.30     55.48 o 
   7   9  11      893.68      927.97     40.68 o 
   8   9  11      751.94      674.91     38.89 o 
   9   9  11      165.72      151.76     27.90 o 
  10   9  11     8242.42     9071.09    151.04 o 
  11   9  11      360.00      361.25     41.81 o 
  12   9  11     1008.97     1103.90     63.24 o 
  13   9  11       73.09        6.16     35.04 o 
  14   9  11     1522.38     1649.53     87.10 o 
  15   9  11      169.54      128.35     47.26 o 
  16   9  11       16.11       -7.37     47.66 o 
  17   9  11      181.16      129.30     58.09 o 
   0  10  11      390.14      426.49     37.34 o 
   1  10  11     2507.59     2543.88     52.27 o 
   2  10  11     1546.26     1476.47     62.75 o 
   3  10  11       35.93       43.70     17.36 o 
   4  10  11      233.08      266.02     24.98 o 
   5  10  11     1764.47     1784.49     50.74 o 
   6  10  11      394.52      406.16     29.06 o 
   7  10  11       23.66       45.41     20.49 o 
   8  10  11       98.60       71.66     22.12 o 
   9  10  11      629.90      704.74     42.48 o 
  10  10  11      309.48      279.46     37.06 o 
  11  10  11     3306.37     3329.15     99.36 o 
  12  10  11      585.83      581.93     52.61 o 
  13  10  11       53.54       24.92     33.17 o 
  14  10  11      107.96      120.56     43.49 o 
  15  10  11      126.87       67.71     52.78 o 
  16  10  11      125.99      161.02     59.63 o 
   1  11  11       46.51       42.45     20.39 o 
   2  11  11     1636.37     1672.57     55.46 o 
   3  11  11      701.09      673.21     42.19 o 
   4  11  11     5082.40     5260.98     98.97 o 
   5  11  11       12.23       30.93     22.83 o 
   6  11  11       90.64       97.93     27.41 o 
   7  11  11      215.78      161.71     29.83 o 
   8  11  11      549.13      598.06     40.45 o 
   9  11  11      328.17      277.94     57.21 o 
  10  11  11     1884.42     1989.31     74.83 o 
  11  11  11       41.06      -18.84     31.80 o 
  12  11  11     1808.18     1762.69     96.54 o 
  13  11  11      714.18      787.32     74.30 o 
  14  11  11       86.40       -1.99     47.87 o 
  15  11  11      436.16      249.02     72.75 o 
   0  12  11      232.72      184.28     44.47 o 
   1  12  11      549.10      566.71     40.61 o 
   2  12  11      204.63      197.22     29.23 o 
   3  12  11      819.43      812.90     47.08 o 
   4  12  11      303.28      295.99     42.57 o 
   5  12  11      146.84      148.23     30.18 o 
   6  12  11        3.56      -24.09     24.09 o 
   7  12  11      172.54      162.33     32.89 o 
   8  12  11      464.20      508.37     44.57 o 
   9  12  11      592.86      608.96     55.66 o 
  10  12  11      140.16      152.34     40.27 o 
  11  12  11      435.26      400.12     60.75 o 
  12  12  11      171.82      267.55     71.38 o 
  13  12  11      287.11      326.92     69.90 o 
   1  13  11      402.30      474.00     39.59 o 
   2  13  11     5045.09     5036.55    110.04 o 
   3  13  11     1614.99     1677.06     65.15 o 
   4  13  11     2836.48     3122.13     83.96 o 
   5  13  11       23.19       53.42     30.65 o 
   6  13  11       70.97       16.49     30.23 o 
   7  13  11      412.57      441.17     44.97 o 
   8  13  11      790.06      731.45     56.60 o 
   9  13  11     1052.79     1101.82     86.43 o 
  10  13  11       80.26       90.20     45.40 o 
  11  13  11       11.50       16.23     50.20 o 
  12  13  11      876.69      899.07    107.56 o 
   0  14  11     7624.88     7798.85    364.99 o 
   1  14  11       18.42       13.38     30.25 o 
   2  14  11       98.22      125.08     32.56 o 
   3  14  11       81.41       94.97     31.81 o 
   4  14  11     1143.15     1130.95     59.18 o 
   5  14  11      111.76      143.22     35.27 o 
   6  14  11      546.70      532.67     51.08 o 
   7  14  11      645.94      501.65     54.78 o 
   8  14  11       68.23       75.53     47.33 o 
   9  14  11       31.94       -5.64     45.46 o 
  10  14  11       44.22       63.36     55.28 o 
   1  15  11       61.02       57.17     37.03 o 
   2  15  11       78.50       48.49     37.20 o 
   3  15  11      161.89      191.13     42.43 o 
   4  15  11      539.21      466.08     55.98 o 
   5  15  11      327.80      261.81     47.55 o 
   6  15  11     1146.62     1262.98     78.50 o 
   7  15  11      668.45      676.55     76.61 o 
   8  15  11      208.95      297.47     79.20 o 
   0  16  11      204.32      221.01    109.99 o 
   1  16  11       27.88       18.09     53.06 o 
   2  16  11        2.65       36.01     53.39 o 
   3  16  11       73.38       50.05     59.40 o 
   0   0  12    13025.82    12706.29    245.94 o 
   1   0  12    10740.38    10431.14    159.49 o 
   2   0  12    13112.01    13745.71    280.00 o 
   3   0  12     8617.93     8617.97    163.42 o 
   4   0  12     1400.80     1470.73     85.41 o 
   5   0  12     4417.49     4501.90    102.98 o 
   6   0  12     3312.16     3372.96     84.77 o 
   7   0  12      405.89      523.98     73.26 o 
   8   0  12     3377.23     3236.54    139.86 o 
   9   0  12       57.71       75.96     45.29 o 
  10   0  12      387.59      461.02     72.76 o 
  11   0  12    11615.81    11093.24    436.53 o 
  12   0  12      646.17      416.97    103.17 o 
  13   0  12     2735.35     2610.34    290.74 o 
  14   0  12     2147.14     2178.37    156.53 o 
  15   0  12       98.21      104.26     69.57 o 
  16   0  12     2306.92     2018.71    165.09 o 
  17   0  12     1951.45     2063.57    172.12 o 
  18   0  12        9.33      -49.24     70.47 o 
  19   0  12       16.50      123.39     85.63 o 
  20   0  12     2091.47     1845.27    183.12 o 
   1   1  12        1.25        3.26      8.93 o 
   2   1  12     1370.38     1588.89     41.83 o 
   3   1  12      440.21      456.76     26.75 o 
   4   1  12      136.67      141.90     13.94 o 
   5   1  12      748.93      840.04     36.01 o 
   6   1  12      813.16      812.30     35.98 o 
   7   1  12       15.25        9.83     17.53 o 
   8   1  12        1.87       -2.85     17.37 o 
   9   1  12        1.83       -9.19     18.84 o 
  10   1  12        7.79       12.31     29.67 o 
  11   1  12     1848.33     1721.07     90.55 o 
  12   1  12      183.46      166.93     43.25 o 
  13   1  12        5.78        7.14     34.66 o 
  14   1  12       92.39       74.39     51.36 o 
  15   1  12     1569.14     1635.77    136.36 o 
  16   1  12       74.67      122.82     63.65 o 
  17   1  12      430.08      484.90     73.54 o 
  18   1  12       17.60       88.12     53.89 o 
  19   1  12      207.12      156.47     72.73 o 
  20   1  12       80.71       59.81     98.90 o 
   0   2  12     3188.02     3130.74     72.61 o 
   1   2  12      215.91      259.99     15.67 o 
   2   2  12     5290.26     5435.82     77.26 o 
   3   2  12     6185.27     6412.11     88.46 o 
   4   2  12      175.88      157.07     16.98 o 
   5   2  12      295.91      297.37     15.94 o 
   6   2  12     2168.67     2215.57     43.75 o 
   7   2  12     1736.56     1630.99     42.63 o 
   8   2  12     6275.38     5817.51    105.81 o 
   9   2  12     5895.20     5854.15    107.98 o 
  10   2  12       22.95       53.57     30.84 o 
  11   2  12     5457.84     5382.41    295.84 o 
  12   2  12     3130.96     3163.72    137.58 o 
  13   2  12      290.80      280.82     50.45 o 
  14   2  12     2420.47     2400.11    115.32 o 
  15   2  12        5.97      -23.26     42.17 o 
  16   2  12      403.93      433.57     71.26 o 
  17   2  12       87.34       60.18     53.45 o 
  18   2  12        2.69      -56.54     56.54 o 
  19   2  12       47.18      -54.59     76.36 o 
   1   3  12     1642.69     1676.98     32.02 o 
   2   3  12       45.69       30.32      9.42 o 
   3   3  12      313.80      273.88     19.68 o 
   4   3  12       39.08       62.26     13.20 o 
   5   3  12      196.63      177.47     15.04 o 
   6   3  12      101.71       67.76     13.24 o 
   7   3  12       48.32       82.42     19.93 o 
   8   3  12      677.30      696.32     42.96 o 
   9   3  12     5211.08     5141.49    123.92 o 
  10   3  12        6.00       41.22     26.07 o 
  11   3  12      428.91      434.87     52.54 o 
  12   3  12      230.10      225.36     45.47 o 
  13   3  12      296.44      197.75     38.79 o 
  14   3  12       68.82       23.07     38.11 o 
  15   3  12      499.94      535.40     69.22 o 
  16   3  12       76.90       92.82     51.40 o 
  17   3  12      528.31      619.05     79.21 o 
  18   3  12       95.37      135.06     70.96 o 
  19   3  12        2.26       34.96     64.91 o 
   0   4  12    11070.04    11187.11    141.10 o 
   1   4  12     2598.09     2560.08     40.40 o 
   2   4  12      871.57      821.57     28.44 o 
   3   4  12     1201.37     1200.61     29.73 o 
   4   4  12      704.85      724.95     23.01 o 
   5   4  12     7220.86     7081.79     88.93 o 
   6   4  12     1315.17     1277.51     39.45 o 
   7   4  12      186.29      198.64     24.49 o 
   8   4  12     1598.15     1524.39     54.52 o 
   9   4  12     4200.25     4222.39    100.46 o 
  10   4  12       44.48       46.74     24.31 o 
  11   4  12     6183.77     5747.99    172.54 o 
  12   4  12     3173.36     3200.99    112.34 o 
  13   4  12      495.91      529.87     53.61 o 
  14   4  12      848.57      763.13    120.77 o 
  15   4  12      357.10      316.12     60.60 o 
  16   4  12      123.84       59.82     44.29 o 
  17   4  12      389.87      309.14     77.66 o 
  18   4  12      299.45      403.37    114.37 o 
  19   4  12        6.61      -41.13     61.34 o 
   1   5  12       50.42       41.65      9.97 o 
   2   5  12      515.42      516.61     18.71 o 
   3   5  12     2688.28     2779.63     42.46 o 
   4   5  12        7.40        4.27     10.79 o 
   5   5  12     6504.54     6504.82     92.84 o 
   6   5  12     2843.93     2907.23     57.33 o 
   7   5  12      163.18      126.73     20.01 o 
   8   5  12     1362.74     1275.15     49.26 o 
   9   5  12       85.82       66.60     22.55 o 
  10   5  12      266.22      241.86     31.37 o 
  11   5  12      714.86      805.62     59.16 o 
  12   5  12      152.96      186.45     38.52 o 
  13   5  12      252.14      242.28     47.59 o 
  14   5  12        1.37       45.21     41.64 o 
  15   5  12      301.34      213.63     55.39 o 
  16   5  12        1.71      -35.46     40.53 o 
  17   5  12       25.18       79.47     52.53 o 
  18   5  12       19.57       51.15     64.97 o 
  19   5  12        4.64       39.72     68.94 o 
   0   6  12     5841.09     5775.36     99.90 o 
   1   6  12     4356.66     4340.20     59.92 o 
   2   6  12     1080.83     1050.59     32.52 o 
   3   6  12     9907.65     9738.67    112.83 o 
   4   6  12      555.70      574.86     29.46 o 
   5   6  12      472.70      436.94     27.17 o 
   6   6  12     2018.32     1850.97     55.24 o 
   7   6  12     2015.57     1964.53     52.01 o 
   8   6  12      105.18       71.06     18.90 o 
   9   6  12      805.59      752.88     42.38 o 
  10   6  12      816.76      780.85     43.76 o 
  11   6  12      209.95      190.75     34.57 o 
  12   6  12      492.90      535.32     49.19 o 
  13   6  12     2056.38     2106.02     83.29 o 
  14   6  12     2808.84     2833.23    174.70 o 
  15   6  12       13.10      -34.80     34.80 o 
  16   6  12      803.45      976.55     79.99 o 
  17   6  12     2072.70     1923.06    108.42 o 
  18   6  12      173.78       95.39     61.24 o 
   1   7  12     8869.77     8917.71    103.07 o 
   2   7  12      464.88      471.89     23.68 o 
   3   7  12       32.71       27.59     13.26 o 
   4   7  12      666.43      628.74     28.61 o 
   5   7  12      973.55      926.40     38.75 o 
   6   7  12      804.89      904.12     36.81 o 
   7   7  12      208.61      234.09     23.24 o 
   8   7  12        9.48        6.36     16.95 o 
   9   7  12      451.14      397.05     30.94 o 
  10   7  12      295.51      264.57     30.00 o 
  11   7  12       34.57       18.57     26.60 o 
  12   7  12       30.45       -8.94     25.63 o 
  13   7  12      142.77       99.28     40.93 o 
  14   7  12      927.68      983.11     85.28 o 
  15   7  12        3.49       15.32     37.25 o 
  16   7  12       14.77       42.52     43.89 o 
  17   7  12        0.18       -0.44     49.08 o 
  18   7  12       24.93       -1.69     67.23 o 
   0   8  12     3181.40     3200.29     78.69 o 
   1   8  12     1892.47     1861.12     43.47 o 
   2   8  12      639.99      631.75     29.98 o 
   3   8  12      492.48      505.06     27.67 o 
   4   8  12      169.59      130.27     18.77 o 
   5   8  12      391.87      363.92     27.80 o 
   6   8  12     2576.75     2705.89     57.65 o 
   7   8  12     1327.88     1313.17     45.98 o 
   8   8  12      618.91      581.72     36.33 o 
   9   8  12     2907.81     2980.15     74.76 o 
  10   8  12       10.26       -7.14     21.40 o 
  11   8  12     2481.38     2565.57     98.09 o 
  12   8  12      489.78      481.60     47.40 o 
  13   8  12      535.98      561.08     56.69 o 
  14   8  12     1513.76     1833.55     92.12 o 
  15   8  12      617.10      542.47     71.51 o 
  16   8  12      400.64      345.57     84.18 o 
  17   8  12      266.65      248.86     63.87 o 
   1   9  12     1959.09     1995.73     46.61 o 
   2   9  12      720.80      763.84     33.60 o 
   3   9  12      574.03      562.65     35.63 o 
   4   9  12       23.52       18.67     15.22 o 
   5   9  12      540.61      521.68     36.72 o 
   6   9  12      608.71      559.27     35.65 o 
   7   9  12      584.73      509.49     33.83 o 
   8   9  12      224.37      255.44     28.31 o 
   9   9  12      967.18     1004.14     51.03 o 
  10   9  12      132.55      143.40     29.74 o 
  11   9  12      340.86      364.36     43.65 o 
  12   9  12       12.64        5.11     29.03 o 
  13   9  12      177.49      140.62     38.45 o 
  14   9  12       32.77        2.88     35.01 o 
  15   9  12      901.51     1017.59    107.64 o 
  16   9  12       47.91      -14.09     51.06 o 
   0  10  12     4015.28     3922.00    111.19 o 
   1  10  12      269.11      253.90     23.03 o 
   2  10  12     1063.66     1097.79     40.47 o 
   3  10  12     1579.63     1565.54     46.74 o 
   4  10  12      664.35      638.57     34.94 o 
   5  10  12     3816.33     3835.11     72.48 o 
   6  10  12     2081.74     2141.71     76.69 o 
   7  10  12      340.86      361.51     32.30 o 
   8  10  12     4678.56     4717.59     88.19 o 
   9  10  12     1713.27     1748.44     61.74 o 
  10  10  12        0.70        2.26     31.58 o 
  11  10  12      173.52      258.21     41.02 o 
  12  10  12      147.03      102.58     38.11 o 
  13  10  12      618.62      635.71     60.40 o 
  14  10  12      629.23      636.44     69.87 o 
  15  10  12      147.46      180.54     60.43 o 
   1  11  12        9.40       30.45     22.06 o 
   2  11  12       96.54       79.16     23.15 o 
   3  11  12    10412.20    10297.38    134.29 o 
   4  11  12      229.83      175.12     27.51 o 
   5  11  12      278.65      213.77     28.05 o 
   6  11  12      142.01      146.61     30.59 o 
   7  11  12     1508.34     1599.15     59.45 o 
   8  11  12      254.72      261.55     33.67 o 
   9  11  12      552.37      571.56     45.43 o 
  10  11  12      689.64      852.51     61.03 o 
  11  11  12      301.40      277.27     44.98 o 
  12  11  12        4.43       43.08     39.21 o 
  13  11  12        1.94      -36.79     46.86 o 
  14  11  12       62.73      135.96     55.45 o 
   0  12  12     5260.75     5230.72    132.98 o 
   1  12  12       17.44      -17.25     22.39 o 
   2  12  12     1194.31     1135.08     51.57 o 
   3  12  12     1604.87     1579.21     62.36 o 
   4  12  12     1242.81     1252.19     57.25 o 
   5  12  12     2289.93     2406.88     93.16 o 
   6  12  12      907.18      881.15     53.62 o 
   7  12  12      427.81      406.85     42.17 o 
   8  12  12      620.09      607.58     53.57 o 
   9  12  12       33.91       42.99     34.40 o 
  10  12  12       31.53       31.99     38.54 o 
  11  12  12      641.78      600.62     67.45 o 
  12  12  12      299.75      284.38     64.08 o 
  13  12  12      924.26     1111.81    100.58 o 
   1  13  12      718.83      743.78     47.23 o 
   2  13  12        1.65      -14.24     26.90 o 
   3  13  12      342.11      303.35     37.74 o 
   4  13  12      531.70      547.40     44.23 o 
   5  13  12      168.90      144.66     32.96 o 
   6  13  12      430.98      315.78     41.01 o 
   7  13  12       99.57       75.45     33.07 o 
   8  13  12      201.51      105.34     40.60 o 
   9  13  12       87.77       12.01     45.64 o 
  10  13  12       95.39      117.26     57.09 o 
  11  13  12        0.10      -28.35     48.47 o 
   0  14  12     1301.64     1197.05    103.33 o 
   1  14  12      428.25      374.13     44.64 o 
   2  14  12      479.41      493.90     45.00 o 
   3  14  12     1299.44     1322.71     63.94 o 
   4  14  12      687.67      635.24     49.36 o 
   5  14  12     1058.09      950.08     89.75 o 
   6  14  12      115.86       76.74     39.72 o 
   7  14  12       59.50       41.83     37.39 o 
   8  14  12      774.11      725.95     75.40 o 
   9  14  12        3.07       39.39     48.32 o 
   1  15  12     2028.02     2124.85     94.84 o 
   2  15  12       15.99       12.92     36.58 o 
   3  15  12     1719.27     1765.60     88.74 o 
   4  15  12      281.49      312.36     51.49 o 
   5  15  12      267.08      239.17     85.54 o 
   6  15  12        3.27       16.87     43.44 o 
   1   1  13     4213.98     4108.25     64.66 o 
   2   1  13     2036.75     1982.45     55.52 o 
   3   1  13     2332.68     2407.67     66.96 o 
   4   1  13      328.54      368.16     19.70 o 
   5   1  13     6195.47     6367.35     88.51 o 
   6   1  13     1338.77     1455.09     63.38 o 
   7   1  13     6187.30     6035.01     95.14 o 
   8   1  13      173.18      159.17     26.96 o 
   9   1  13      268.44      265.41     31.15 o 
  10   1  13     2931.12     3219.91    116.17 o 
  11   1  13       14.78       -2.76     32.33 o 
  12   1  13      625.95      439.67     72.28 o 
  13   1  13     2254.79     2233.59    110.96 o 
  14   1  13       66.79       80.08     69.90 o 
  15   1  13     4001.82     4277.18    155.44 o 
  16   1  13      282.31      236.23     58.89 o 
  17   1  13       60.71       91.98     52.88 o 
  18   1  13      522.24      447.90     75.31 o 
  19   1  13      266.97       84.30     61.68 o 
   0   2  13     2596.86     2621.81     82.62 o 
   1   2  13       33.40       27.82     11.37 o 
   2   2  13     2359.03     2337.10     53.24 o 
   3   2  13     1523.29     1455.38     43.98 o 
   4   2  13       42.31       25.65     13.36 o 
   5   2  13     1187.26     1207.95     34.72 o 
   6   2  13     1161.78     1143.12     37.63 o 
   7   2  13       59.71       93.42     20.58 o 
   8   2  13     2401.87     2517.42     67.61 o 
   9   2  13     7622.14     7730.62    131.77 o 
  10   2  13      385.38      377.79     41.10 o 
  11   2  13       96.81       96.85     33.70 o 
  12   2  13     2233.55     2143.93     91.52 o 
  13   2  13      612.82      680.76     71.58 o 
  14   2  13     1096.89     1093.19     88.69 o 
  15   2  13      318.77      380.54     67.07 o 
  16   2  13       15.68      -25.41     47.70 o 
  17   2  13      231.71      105.22     72.11 o 
  18   2  13      489.46      517.87     80.76 o 
  19   2  13       93.35      228.86     67.77 o 
   1   3  13     2187.80     2265.96     38.48 o 
   2   3  13     2537.21     2575.32     40.13 o 
   3   3  13       36.16       36.08     13.04 o 
   4   3  13     3995.96     4101.43     66.39 o 
   5   3  13     1770.34     1860.50     46.22 o 
   6   3  13     1436.72     1456.27     63.72 o 
   7   3  13    18214.20    18243.14    221.95 o 
   8   3  13     4702.49     4866.94    132.95 o 
   9   3  13     1800.52     1819.52     61.18 o 
  10   3  13     1228.26     1261.02     70.45 o 
  11   3  13      872.17      799.98     68.75 o 
  12   3  13      104.31       68.02     39.84 o 
  13   3  13     2198.41     2289.96     91.60 o 
  14   3  13      373.45      297.05     56.86 o 
  15   3  13     1845.37     1751.29    111.48 o 
  16   3  13        1.24      -34.97     45.12 o 
  17   3  13       12.44        6.33     60.97 o 
  18   3  13      112.27      329.14     86.87 o 
  19   3  13        3.62       22.11     65.56 o 
   0   4  13      292.04      327.24     24.99 o 
   1   4  13      287.18      286.57     15.68 o 
   2   4  13      724.27      768.00     31.18 o 
   3   4  13       66.62       44.93     13.01 o 
   4   4  13      399.39      390.83     23.39 o 
   5   4  13      502.55      581.16     28.47 o 
   6   4  13      220.87      321.30     26.26 o 
   7   4  13     1558.84     1589.76     52.43 o 
   8   4  13      625.53      577.02     38.60 o 
   9   4  13       82.36       79.35     22.54 o 
  10   4  13      101.33       86.13     24.45 o 
  11   4  13       56.44       56.69     29.42 o 
  12   4  13       87.20       72.44     34.02 o 
  13   4  13     2462.51     2541.56    107.80 o 
  14   4  13       64.57       28.56     53.32 o 
  15   4  13       38.54       23.51     47.11 o 
  16   4  13      268.39      355.45     68.33 o 
  17   4  13      249.96      183.98     57.70 o 
  18   4  13      227.90      171.06     71.60 o 
   1   5  13     3957.58     3985.71     56.49 o 
   2   5  13      115.30      122.25     13.75 o 
   3   5  13     1097.53     1092.00     32.24 o 
   4   5  13     2310.64     2351.85     47.22 o 
   5   5  13     2597.76     2581.15     52.44 o 
   6   5  13     1081.68     1007.84     50.13 o 
   7   5  13     9352.50     9595.57    133.61 o 
   8   5  13     2854.69     2783.80     87.66 o 
   9   5  13     4004.00     3846.58    101.26 o 
  10   5  13       59.27       86.90     25.89 o 
  11   5  13        7.15       -3.35     31.43 o 
  12   5  13      351.55      325.13     50.84 o 
  13   5  13     4930.84     5225.64    157.75 o 
  14   5  13      724.26      688.25     93.09 o 
  15   5  13     2110.00     2212.51    183.61 o 
  16   5  13      895.45      992.68     92.17 o 
  17   5  13        2.43       15.71     50.24 o 
  18   5  13       12.83        0.52     67.23 o 
   0   6  13     2874.50     2876.94     75.15 o 
   1   6  13       53.57       41.21     13.22 o 
   2   6  13      585.26      507.43     23.34 o 
   3   6  13      448.77      439.30     24.16 o 
   4   6  13        6.28       -1.37     12.31 o 
   5   6  13      215.62      232.08     22.31 o 
   6   6  13     3887.54     3965.21     74.36 o 
   7   6  13      489.41      482.18     34.39 o 
   8   6  13     1162.10     1180.80     70.23 o 
   9   6  13      534.29      593.69     43.99 o 
  10   6  13      294.41      232.97     32.89 o 
  11   6  13      223.29      136.03     36.05 o 
  12   6  13     2651.43     2848.92    103.05 o 
  13   6  13      512.45      513.85     51.59 o 
  14   6  13      115.78      145.22     47.18 o 
  15   6  13      123.43      116.66     43.67 o 
  16   6  13      387.70      280.98     55.24 o 
  17   6  13      966.26     1040.00     85.59 o 
  18   6  13      526.51      542.26    155.17 o 
   1   7  13    11369.01    11493.91    125.53 o 
   2   7  13     2783.22     2800.04     55.15 o 
   3   7  13       53.36       52.40     15.33 o 
   4   7  13       16.04        7.03     15.67 o 
   5   7  13     8557.09     8592.02    114.87 o 
   6   7  13      452.94      464.56     29.74 o 
   7   7  13     1570.18     1515.58     47.96 o 
   8   7  13      299.16      281.44     27.84 o 
   9   7  13      676.07      617.18     42.40 o 
  10   7  13      704.18      728.40     43.89 o 
  11   7  13        5.90        3.25     27.32 o 
  12   7  13     1359.19     1202.49     64.50 o 
  13   7  13     2025.55     2110.47     81.55 o 
  14   7  13        0.52       19.62     31.12 o 
  15   7  13     1153.40     1299.69     78.72 o 
  16   7  13      202.80      139.77     61.04 o 
  17   7  13      419.93      382.82     69.52 o 
   0   8  13     2379.39     2381.18     69.83 o 
   1   8  13     1012.73     1056.53     35.73 o 
   2   8  13       62.21       61.70     16.62 o 
   3   8  13     4215.81     4038.10     71.41 o 
   4   8  13       65.52       71.15     17.47 o 
   5   8  13      151.60      125.97     20.40 o 
   6   8  13      269.77      257.53     25.50 o 
   7   8  13       41.78       22.64     19.04 o 
   8   8  13      699.56      661.50     40.58 o 
   9   8  13     1652.53     1737.52     62.45 o 
  10   8  13       68.43       22.88     24.86 o 
  11   8  13      132.57       59.52     31.79 o 
  12   8  13        0.01       19.48     32.13 o 
  13   8  13      432.92      501.18     50.47 o 
  14   8  13      207.08      187.53     41.15 o 
  15   8  13      126.55      164.74     44.53 o 
  16   8  13      227.07      224.50     62.58 o 
   1   9  13      573.78      568.51     29.85 o 
   2   9  13     1536.61     1596.05     46.18 o 
   3   9  13     3726.67     3838.84     68.15 o 
   4   9  13      823.99      790.10     36.08 o 
   5   9  13      310.12      271.61     26.22 o 
   6   9  13      339.68      348.02     28.57 o 
   7   9  13     7024.95     7174.42    112.51 o 
   8   9  13        0.58       -1.40     20.87 o 
   9   9  13      559.71      557.79     43.07 o 
  10   9  13     3834.76     3920.96     99.96 o 
  11   9  13     2099.75     2053.04     82.47 o 
  12   9  13       71.25      100.90     36.32 o 
  13   9  13     1014.22     1080.82     68.01 o 
  14   9  13      546.32      488.64     56.80 o 
  15   9  13      631.20      569.98     72.26 o 
   0  10  13      288.80      191.22     31.02 o 
   1  10  13      229.34      213.07     22.86 o 
   2  10  13      157.67      141.96     22.17 o 
   3  10  13       13.03       23.21     17.98 o 
   4  10  13      688.17      742.57     36.28 o 
   5  10  13     2137.65     2173.55     58.23 o 
   6  10  13      119.62      139.40     24.89 o 
   7  10  13     2482.74     2461.88     65.95 o 
   8  10  13      123.35      122.75     27.10 o 
   9  10  13        1.14        2.92     24.57 o 
  10  10  13        1.53      -22.77     27.04 o 
  11  10  13       98.72       95.62     37.26 o 
  12  10  13       51.06       46.89     39.28 o 
  13  10  13      569.53      638.75    109.57 o 
  14  10  13       56.43      -10.74     43.49 o 
   1  11  13     3343.70     3405.14     79.29 o 
   2  11  13      124.28      159.00     24.79 o 
   3  11  13      281.35      263.16     27.58 o 
   4  11  13      189.93      196.64     26.48 o 
   5  11  13      504.11      493.49     34.63 o 
   6  11  13        4.46      -11.66     20.89 o 
   7  11  13      673.15      706.50     42.46 o 
   8  11  13     1216.11     1239.12     56.85 o 
   9  11  13      225.22      212.45     32.97 o 
  10  11  13        4.29       -2.37     33.80 o 
  11  11  13      870.50      847.59     68.06 o 
  12  11  13        0.24      -38.51     39.53 o 
  13  11  13      730.25      903.46     92.99 o 
   0  12  13       83.64      136.98     55.92 o 
   1  12  13      192.38      149.82     28.78 o 
   2  12  13       75.83        9.19     25.54 o 
   3  12  13      179.91      160.82     31.28 o 
   4  12  13      935.33      902.63     52.82 o 
   5  12  13      843.73      948.46     53.44 o 
   6  12  13      230.82      213.64     36.72 o 
   7  12  13      996.16      981.15     57.91 o 
   8  12  13       79.81       56.49     32.73 o 
   9  12  13       10.52       -1.22     34.17 o 
  10  12  13      188.99      120.37     47.27 o 
  11  12  13      135.83        6.75     49.14 o 
  12  12  13       35.75      -27.26     50.24 o 
   1  13  13     4483.09     4715.45     98.66 o 
   2  13  13      721.79      709.02     57.07 o 
   3  13  13       18.87       27.46     28.50 o 
   4  13  13      412.54      400.05     41.66 o 
   5  13  13      161.79       96.41     31.87 o 
   6  13  13      155.40      141.21     36.13 o 
   7  13  13      280.12      253.07     52.55 o 
   8  13  13        1.70      -15.18     39.24 o 
   9  13  13     1058.81     1051.85     85.99 o 
  10  13  13      108.99       35.14     47.33 o 
   0  14  13     2183.34     2135.17    110.28 o 
   1  14  13        4.04      -10.65     31.32 o 
   2  14  13       53.47       49.55     32.00 o 
   3  14  13      253.05      325.79     43.54 o 
   4  14  13      365.71      351.98     74.36 o 
   5  14  13       76.80       25.81     37.06 o 
   6  14  13      351.12      273.62     47.80 o 
   7  14  13       13.60        7.37     43.22 o 
   8  14  13       57.36        8.50     46.81 o 
   1  15  13     3186.52     3463.91    139.42 o 
   2  15  13       32.33       33.39     43.84 o 
   3  15  13     1007.74     1146.59     91.99 o 
   4  15  13        2.92      -43.64     43.64 o 
   0   0  14    12606.66    12325.80    248.14 o 
   1   0  14     5368.38     5395.35    122.09 o 
   2   0  14        6.63      -16.18     27.32 o 
   3   0  14     1302.69     1549.62     52.97 o 
   4   0  14     4857.30     4881.20    116.59 o 
   5   0  14      350.04      367.45     46.51 o 
   6   0  14    13669.33    13843.82    243.90 o 
   7   0  14     4081.52     4249.71    257.71 o 
   8   0  14     4475.29     4139.45    140.43 o 
   9   0  14     1341.77     1413.31    112.61 o 
  10   0  14      457.53      295.25     69.90 o 
  11   0  14      765.95      868.36    171.37 o 
  12   0  14     1246.64     1160.97    121.50 o 
  13   0  14     1782.13     1492.96    140.00 o 
  14   0  14     4494.78     4405.22    477.46 o 
  15   0  14      443.64      254.24     83.82 o 
  16   0  14     1445.72     1495.63    247.26 o 
  17   0  14      915.72      861.96    130.72 o 
  18   0  14      264.71      172.12     84.84 o 
   1   1  14        3.14        0.00     11.19 o 
   2   1  14     6213.78     6244.61     97.71 o 
   3   1  14     1107.82      993.68     38.04 o 
   4   1  14       44.47       34.69     12.57 o 
   5   1  14     5842.38     5756.00     85.63 o 
   6   1  14     4394.29     4104.17    102.05 o 
   7   1  14       20.67       15.48     18.77 o 
   8   1  14       23.42        6.87     20.44 o 
   9   1  14     2296.88     2250.60     73.24 o 
  10   1  14     1279.68     1287.58     71.05 o 
  11   1  14      737.92      800.89     70.73 o 
  12   1  14       16.52       33.26     38.63 o 
  13   1  14      251.91      159.58     48.68 o 
  14   1  14       99.36       22.95     45.59 o 
  15   1  14      354.78      227.18     60.55 o 
  16   1  14      541.50      528.42     74.61 o 
  17   1  14       52.98       48.94     50.41 o 
  18   1  14       48.69       87.63     52.09 o 
   0   2  14     2642.24     2577.71     64.53 o 
   1   2  14      910.76      879.05     32.57 o 
   2   2  14      269.37      240.18     23.41 o 
   3   2  14      682.46      624.43     29.11 o 
   4   2  14      210.58      256.90     24.85 o 
   5   2  14      136.72      113.06     17.00 o 
   6   2  14    11180.26    11583.93    155.88 o 
   7   2  14     3901.72     3993.93     99.90 o 
   8   2  14    10809.57    10414.31    161.51 o 
   9   2  14      658.58      697.24     53.37 o 
  10   2  14      630.62      578.39     48.81 o 
  11   2  14      809.39      741.48     60.02 o 
  12   2  14     2742.40     2569.01    126.43 o 
  13   2  14      444.40      411.25     53.86 o 
  14   2  14     2657.06     2401.27    115.82 o 
  15   2  14     1654.43     1717.64    116.00 o 
  16   2  14      863.39      788.01     76.25 o 
  17   2  14       90.29       80.96     58.17 o 
  18   2  14       37.24      -13.18     59.43 o 
   1   3  14     3831.09     3863.11     57.77 o 
   2   3  14       29.60       32.60     12.87 o 
   3   3  14     1434.92     1437.48     43.60 o 
   4   3  14      264.04      231.57     21.70 o 
   5   3  14     1123.60     1181.82     45.75 o 
   6   3  14      178.53      220.52     24.83 o 
   7   3  14      128.71      116.37     22.28 o 
   8   3  14      163.57       93.24     26.00 o 
   9   3  14       21.27       28.27     25.81 o 
  10   3  14      118.89       44.56     24.69 o 
  11   3  14       60.03       11.09     39.31 o 
  12   3  14       59.19        4.29     32.84 o 
  13   3  14      577.86      578.20     69.61 o 
  14   3  14       28.17        0.07     42.85 o 
  15   3  14      449.97      528.95     75.50 o 
  16   3  14      289.54      167.83     60.45 o 
  17   3  14        0.11      -12.14     46.85 o 
  18   3  14      229.05      205.10     64.34 o 
   0   4  14     1270.74     1357.40     45.48 o 
   1   4  14      630.50      621.49     24.77 o 
   2   4  14      709.12      680.33     27.96 o 
   3   4  14       73.80       81.90     14.62 o 
   4   4  14     1521.75     1556.16     44.59 o 
   5   4  14     1531.41     1544.76     41.15 o 
   6   4  14    11380.95    11310.85    148.47 o 
   7   4  14      992.38     1039.71     41.98 o 
   8   4  14     4918.60     4937.13    143.21 o 
   9   4  14      115.89      104.41     24.22 o 
  10   4  14      258.23      219.02     42.11 o 
  11   4  14     6581.94     6562.64    146.16 o 
  12   4  14     2323.62     2367.74    132.17 o 
  13   4  14      175.23      203.72     54.64 o 
  14   4  14     1321.04     1200.24    145.71 o 
  15   4  14      225.06      263.59     64.15 o 
  16   4  14       66.99      -21.10     57.88 o 
  17   4  14       31.46       -5.81     50.93 o 
  18   4  14      232.70      133.24     71.76 o 
   1   5  14       44.65       25.47     12.13 o 
   2   5  14     3710.12     3782.44     59.54 o 
   3   5  14     1134.88     1139.04     34.45 o 
   4   5  14     3415.25     3534.22     64.14 o 
   5   5  14      762.82      735.33     34.25 o 
   6   5  14     3430.28     3642.36     70.13 o 
   7   5  14       37.94       49.75     18.26 o 
   8   5  14      634.61      522.98     37.28 o 
   9   5  14      140.44      100.09     23.81 o 
  10   5  14      698.58      635.47     48.79 o 
  11   5  14      357.84      333.64     54.00 o 
  12   5  14     2744.88     2724.92    115.03 o 
  13   5  14        1.15      -17.32     36.77 o 
  14   5  14      350.48      494.86    141.56 o 
  15   5  14      109.22      122.11     45.39 o 
  16   5  14      131.25      154.04     48.68 o 
  17   5  14      358.94      359.63     70.66 o 
   0   6  14     7341.24     7338.25    134.95 o 
   1   6  14      949.02      990.75     33.36 o 
   2   6  14       30.61       18.40     13.40 o 
   3   6  14      247.30      202.02     21.19 o 
   4   6  14     6331.80     6427.50     85.33 o 
   5   6  14       12.01       -8.76     14.26 o 
   6   6  14      900.46     1009.93     50.56 o 
   7   6  14        7.72      -15.58     15.58 o 
   8   6  14     1323.61     1302.49     54.45 o 
   9   6  14     2332.31     2373.83     75.53 o 
  10   6  14      422.54      441.33     40.95 o 
  11   6  14       96.51      119.08     41.86 o 
  12   6  14      192.39      179.56     42.90 o 
  13   6  14      245.68      254.85     62.41 o 
  14   6  14     4983.79     5454.36    139.12 o 
  15   6  14      398.65      349.07     50.38 o 
  16   6  14      961.69      958.53    109.49 o 
  17   6  14        0.53        9.57     47.28 o 
   1   7  14      234.90      148.44     18.21 o 
   2   7  14      686.10      641.58     31.57 o 
   3   7  14      541.38      578.26     28.70 o 
   4   7  14       25.23       -3.01     14.04 o 
   5   7  14      116.63       95.33     17.23 o 
   6   7  14        3.46       -0.30     16.02 o 
   7   7  14       93.85       51.47     20.53 o 
   8   7  14     2335.84     2168.92     64.26 o 
   9   7  14     2086.41     2194.58     71.23 o 
  10   7  14      378.80      263.15     38.83 o 
  11   7  14       87.45       77.32     30.23 o 
  12   7  14       38.98        6.91     29.82 o 
  13   7  14        6.77      -17.54     31.52 o 
  14   7  14       43.67       66.26     35.00 o 
  15   7  14        7.04      -24.13     40.05 o 
  16   7  14      689.05      618.62     78.59 o 
   0   8  14     3790.54     3608.91    106.47 o 
   1   8  14      670.57      705.42     31.51 o 
   2   8  14     1646.23     1629.45     47.58 o 
   3   8  14        8.99       -4.11     15.58 o 
   4   8  14     1042.62     1018.63     37.76 o 
   5   8  14     1842.48     1898.05     49.94 o 
   6   8  14     2503.65     2632.79     71.59 o 
   7   8  14      117.42      142.02     23.78 o 
   8   8  14     3260.51     3444.55     77.64 o 
   9   8  14      752.64      744.52     47.22 o 
  10   8  14       10.18       10.70     28.64 o 
  11   8  14       25.65       37.34     30.31 o 
  12   8  14      506.55      557.62     52.32 o 
  13   8  14     1839.11     1935.19     83.97 o 
  14   8  14     1818.01     1911.35    123.16 o 
  15   8  14        7.96       84.40     44.85 o 
  16   8  14      634.61      460.95    127.89 o 
   1   9  14     1216.43     1226.46     41.26 o 
   2   9  14      688.73      724.79     35.24 o 
   3   9  14       32.14       58.46     19.03 o 
   4   9  14      596.95      579.49     32.74 o 
   5   9  14      976.14     1079.74     44.47 o 
   6   9  14       15.81        5.41     20.24 o 
   7   9  14       53.88       32.85     21.68 o 
   8   9  14      346.62      366.58     34.17 o 
   9   9  14       67.43       60.93     27.09 o 
  10   9  14     1225.03     1348.33     67.44 o 
  11   9  14       71.08       25.06     33.13 o 
  12   9  14       15.35       42.73     35.37 o 
  13   9  14      165.71       97.40     46.19 o 
  14   9  14       12.74      -19.52     53.96 o 
  15   9  14        0.70      -13.98     44.42 o 
   0  10  14      185.07      233.59     34.76 o 
   1  10  14      125.64      115.59     22.07 o 
   2  10  14     2042.83     1995.39     59.80 o 
   3  10  14      143.91      152.53     24.52 o 
   4  10  14      211.63      153.68     26.29 o 
   5  10  14      437.29      386.76     32.49 o 
   6  10  14     2773.79     2871.82     83.02 o 
   7  10  14      407.83      381.15     34.56 o 
   8  10  14     4147.89     4279.34    103.90 o 
   9  10  14       66.24       25.37     27.44 o 
  10  10  14        9.90       -1.24     28.87 o 
  11  10  14       61.08       23.41     33.60 o 
  12  10  14     3183.74     3341.16    127.35 o 
  13  10  14      188.90      202.27     53.32 o 
  14  10  14     1463.78     1451.71     96.33 o 
   1  11  14     1130.90     1292.08     47.82 o 
   2  11  14     1047.13      984.84     52.28 o 
   3  11  14       51.61       23.64     21.49 o 
   4  11  14      812.84      815.53     42.30 o 
   5  11  14      273.17      339.77     32.70 o 
   6  11  14      414.89      438.10     43.22 o 
   7  11  14      936.55      938.50     66.30 o 
   8  11  14      120.65      102.33     31.84 o 
   9  11  14      250.69      267.07     36.91 o 
  10  11  14       42.21       19.23     29.89 o 
  11  11  14       11.33       92.20     47.12 o 
  12  11  14      223.35      188.39     52.70 o 
   0  12  14     8484.75     8700.89    311.97 o 
   1  12  14      539.32      486.22     40.66 o 
   2  12  14     1664.82     1687.24     63.11 o 
   3  12  14       34.11        8.22     26.18 o 
   4  12  14     1269.34     1261.08     59.94 o 
   5  12  14        0.71      -21.37     26.46 o 
   6  12  14     2297.63     2492.76     78.90 o 
   7  12  14      733.59      847.55     55.83 o 
   8  12  14       27.20       10.00     33.38 o 
   9  12  14       12.75       68.93     41.58 o 
  10  12  14       63.16      100.11     56.03 o 
  11  12  14      225.13       97.19     59.17 o 
   1  13  14      232.03      247.36     36.27 o 
   2  13  14     1584.04     1466.83     71.62 o 
   3  13  14      472.22      552.87     46.93 o 
   4  13  14       33.24       23.91     30.48 o 
   5  13  14       57.46       38.97     32.46 o 
   6  13  14        6.36       -6.45     32.19 o 
   7  13  14       25.31       25.37     40.93 o 
   8  13  14      337.63      242.95     53.42 o 
   9  13  14       63.93       -0.56     43.45 o 
   0  14  14     1692.46     1690.23    168.60 o 
   1  14  14      383.83      375.27     48.84 o 
   2  14  14     1038.83     1106.81     68.79 o 
   3  14  14       17.56       35.25     37.74 o 
   4  14  14       13.35       32.81     36.10 o 
   5  14  14      103.60      137.45     43.85 o 
   6  14  14     1852.48     1815.89     98.56 o 
   1   1  15    16615.24    17085.51    184.07 o 
   2   1  15     1840.69     1840.65     62.28 o 
   3   1  15       16.03      -14.27     15.90 o 
   4   1  15     2648.06     2689.26     60.82 o 
   5   1  15     2145.84     2094.08     55.66 o 
   6   1  15       52.52       54.21     22.72 o 
   7   1  15      137.02      130.00     25.53 o 
   8   1  15     1960.75     1958.63     63.62 o 
   9   1  15      717.67      703.33     43.36 o 
  10   1  15     4148.71     4028.04    178.67 o 
  11   1  15       15.59       60.48     42.35 o 
  12   1  15     5202.77     5224.01    164.03 o 
  13   1  15      874.76      907.02     84.95 o 
  14   1  15     1502.11     1590.03    106.55 o 
  15   1  15      652.63      528.14     72.94 o 
  16   1  15        4.36        8.75     43.12 o 
  17   1  15       68.39       71.11     53.89 o 
  18   1  15      124.19       78.17     57.74 o 
   0   2  15     1404.61     1415.04     49.99 o 
   1   2  15     3806.78     3863.76     61.11 o 
   2   2  15       78.68       83.02     18.46 o 
   3   2  15       11.50       22.98     14.79 o 
   4   2  15      233.22      210.32     24.99 o 
   5   2  15     1080.34     1035.77     41.46 o 
   6   2  15      365.67      327.54     28.14 o 
   7   2  15        0.90       14.16     20.45 o 
   8   2  15       37.86       68.47     23.55 o 
   9   2  15      811.63      809.82     46.06 o 
  10   2  15      132.07      106.87     32.60 o 
  11   2  15        3.89       12.10     32.12 o 
  12   2  15      326.39      321.69     56.04 o 
  13   2  15     2323.66     2605.26    118.65 o 
  14   2  15        9.65       73.08     43.57 o 
  15   2  15       50.60       20.41     43.13 o 
  16   2  15       11.33        5.37     48.61 o 
  17   2  15      325.46      325.02     71.60 o 
  18   2  15      105.80       60.66     59.31 o 
   1   3  15      342.07      357.95     20.93 o 
   2   3  15      338.27      399.47     23.37 o 
   3   3  15    15119.74    15066.48    169.46 o 
   4   3  15      235.33      281.49     24.63 o 
   5   3  15      784.09      684.26     37.18 o 
   6   3  15       15.32      -17.07     17.07 o 
   7   3  15     5161.58     5439.48    109.11 o 
   8   3  15     1167.53     1249.44     55.51 o 
   9   3  15      280.34      265.21     33.17 o 
  10   3  15     8824.40     8477.43    149.30 o 
  11   3  15     1989.97     1904.35     81.08 o 
  12   3  15     2495.06     2290.00    101.21 o 
  13   3  15     2141.66     1871.66     96.28 o 
  14   3  15        6.75       11.24     33.52 o 
  15   3  15       50.98       23.94     35.43 o 
  16   3  15      150.24       90.42     44.45 o 
  17   3  15      163.93      109.13     60.26 o 
   0   4  15      455.13      378.98     32.02 o 
   1   4  15      218.13      216.68     17.18 o 
   2   4  15      729.70      742.36     30.19 o 
   3   4  15     1898.44     1910.73     44.31 o 
   4   4  15      161.92      172.02     19.42 o 
   5   4  15      385.29      359.67     26.63 o 
   6   4  15      363.42      363.49     29.95 o 
   7   4  15       80.48       61.04     22.36 o 
   8   4  15       20.02       31.81     20.54 o 
   9   4  15      641.00      718.33     43.09 o 
  10   4  15      205.90      192.19     34.19 o 
  11   4  15       18.49       44.08     29.59 o 
  12   4  15       27.15       11.60     31.72 o 
  13   4  15        0.13       -1.87     34.17 o 
  14   4  15      494.37      462.12     53.46 o 
  15   4  15        6.69        5.59     37.41 o 
  16   4  15        8.68       15.30     41.82 o 
  17   4  15        7.47       69.94     55.85 o 
   1   5  15    11180.38    11706.19    120.54 o 
   2   5  15     4218.10     4137.02     64.29 o 
   3   5  15      379.09      376.10     25.77 o 
   4   5  15       10.06        7.94     12.96 o 
   5   5  15      726.35      793.89     51.11 o 
   6   5  15     1129.11     1050.25     44.67 o 
   7   5  15     1443.47     1400.84     47.77 o 
   8   5  15      141.93      147.42     26.56 o 
   9   5  15      702.09      766.37     45.42 o 
  10   5  15     3995.41     4111.00    118.09 o 
  11   5  15       52.89       17.74     33.54 o 
  12   5  15     1465.09     1650.21     97.14 o 
  13   5  15      970.32      943.26     81.68 o 
  14   5  15       69.24       24.81     41.06 o 
  15   5  15      790.81      909.67     86.95 o 
  16   5  15      149.50      214.66     53.19 o 
  17   5  15       35.61       18.94     55.22 o 
   0   6  15       53.27       32.44     19.93 o 
   1   6  15     1857.48     1808.61     44.80 o 
   2   6  15     2474.57     2511.73     50.63 o 
   3   6  15        2.97       -8.23     13.50 o 
   4   6  15     2653.62     2818.40     54.81 o 
   5   6  15       72.93       77.32     17.69 o 
   6   6  15       71.97       39.92     22.00 o 
   7   6  15      131.51      137.38     23.43 o 
   8   6  15       43.87       -5.57     20.96 o 
   9   6  15      571.02      517.22     41.31 o 
  10   6  15      681.39      663.58     55.33 o 
  11   6  15      385.73      458.77     50.91 o 
  12   6  15      375.33      387.64     53.87 o 
  13   6  15      178.34      227.34     47.46 o 
  14   6  15        6.62       13.26     34.65 o 
  15   6  15      155.08      278.09     60.69 o 
  16   6  15        0.08        5.67     45.59 o 
   1   7  15     6673.22     6759.62     95.05 o 
   2   7  15       11.01      -14.29     15.79 o 
   3   7  15      132.08      118.84     20.80 o 
   4   7  15      982.87      932.63     37.95 o 
   5   7  15       12.52       -2.26     17.27 o 
   6   7  15        5.06        3.55     17.86 o 
   7   7  15     1670.86     1652.30     52.11 o 
   8   7  15      600.40      576.58     40.38 o 
   9   7  15      187.34      140.44     34.00 o 
  10   7  15     1046.35     1158.99     64.79 o 
  11   7  15      533.63      526.82     46.91 o 
  12   7  15     1216.79     1286.26     70.29 o 
  13   7  15      783.84      860.43     61.25 o 
  14   7  15      487.10      484.91     61.65 o 
  15   7  15     1329.34     1318.02     89.46 o 
   0   8  15      212.79      148.68     29.77 o 
   1   8  15     1466.08     1427.83     45.70 o 
   2   8  15     1371.95     1382.43     45.99 o 
   3   8  15      196.77      188.49     23.60 o 
   4   8  15     2678.95     2477.44     61.78 o 
   5   8  15     1062.45      959.97     50.78 o 
   6   8  15        6.12      -17.87     17.87 o 
   7   8  15      345.53      367.65     40.96 o 
   8   8  15      806.86      816.37     45.71 o 
   9   8  15      112.85       44.31     30.02 o 
  10   8  15      193.09      105.32     33.59 o 
  11   8  15        4.38      -13.96     28.92 o 
  12   8  15      933.57      828.59     62.26 o 
  13   8  15     2646.98     2799.12    118.27 o 
  14   8  15       14.49       56.73     44.76 o 
  15   8  15      214.04      186.18     53.94 o 
   1   9  15     2218.46     2235.99     62.88 o 
   2   9  15       26.91       33.27     19.52 o 
   3   9  15      803.84      860.21     41.79 o 
   4   9  15     3434.41     3433.26     74.42 o 
   5   9  15      179.08      160.14     25.94 o 
   6   9  15      689.58      626.91     42.02 o 
   7   9  15     3703.57     3744.29     80.88 o 
   8   9  15     1334.46     1244.00     56.36 o 
   9   9  15      107.39      138.67     33.54 o 
  10   9  15      641.73      637.14     52.67 o 
  11   9  15     1974.36     2026.80     82.08 o 
  12   9  15       75.62       71.67     46.90 o 
  13   9  15      401.24      358.87     67.11 o 
  14   9  15      318.07      338.56     59.54 o 
   0  10  15     5182.88     5161.40    117.67 o 
   1  10  15     1596.40     1525.26     57.65 o 
   2  10  15        6.24      -18.80     19.25 o 
   3  10  15        0.35        2.65     21.84 o 
   4  10  15      129.91      150.28     26.05 o 
   5  10  15     1046.37      937.12     45.18 o 
   6  10  15     1275.69     1270.04     50.91 o 
   7  10  15      402.29      344.99     36.93 o 
   8  10  15      193.66      170.40     33.13 o 
   9  10  15      808.85      821.97     50.75 o 
  10  10  15        0.36       11.95     30.95 o 
  11  10  15       33.48       90.04     41.22 o 
  12  10  15      330.74      295.50     57.42 o 
  13  10  15       55.73      111.46     50.27 o 
   1  11  15      874.71      827.34     42.27 o 
   2  11  15      888.01      923.17     43.77 o 
   3  11  15      997.54     1024.28     56.02 o 
   4  11  15     1530.54     1560.18     56.04 o 
   5  11  15      223.23      192.86     29.81 o 
   6  11  15      755.63      645.08     41.79 o 
   7  11  15     1294.96     1317.82     57.03 o 
   8  11  15       32.48        5.55     28.92 o 
   9  11  15      155.51      131.76     35.83 o 
  10  11  15      396.14      453.62     54.23 o 
  11  11  15        7.13       17.56     41.67 o 
   0  12  15      351.12      310.25     90.04 o 
   1  12  15      861.96      747.74     47.27 o 
   2  12  15       64.77       52.17     28.32 o 
   3  12  15       29.59       30.91     29.22 o 
   4  12  15      894.68      893.50     54.50 o 
   5  12  15      633.16      593.09     50.26 o 
   6  12  15      103.02       48.46     31.19 o 
   7  12  15      212.64       69.39     40.29 o 
   8  12  15        7.89       -8.32     40.18 o 
   9  12  15      521.94      504.56     68.69 o 
  10  12  15       14.40        8.39     54.14 o 
   1  13  15     1514.65     1569.81     65.60 o 
   2  13  15     2810.91     3016.56    121.64 o 
   3  13  15       94.14      152.67     36.54 o 
   4  13  15      178.95      224.96     41.13 o 
   5  13  15      761.48      748.32     59.88 o 
   6  13  15       82.50       73.06     40.14 o 
   7  13  15      103.30       32.62     47.79 o 
   8  13  15        0.85      -49.07     49.07 o 
   0  14  15       51.45      115.82     70.08 o 
   1  14  15     1623.03     1457.96    134.71 o 
   2  14  15      391.66      344.61     56.79 o 
   3  14  15      199.56      140.51     50.45 o 
   4  14  15       95.33        0.19     46.58 o 
   0   0  16    13241.32    12917.15    409.25 o 
   1   0  16       84.05       38.57     30.61 o 
   2   0  16      616.34      641.41     43.12 o 
   3   0  16     5812.05     6086.81    122.82 o 
   4   0  16      491.81      488.61     41.52 o 
   5   0  16     3792.42     3548.26    132.91 o 
   6   0  16     5549.48     5389.47    169.83 o 
   7   0  16     1581.36     1441.37     93.34 o 
   8   0  16       28.89       50.21     42.14 o 
   9   0  16     1227.90     1268.03     80.46 o 
  10   0  16      137.32       70.96     68.21 o 
  11   0  16      510.35      434.00     88.57 o 
  12   0  16     2811.97     2698.99    235.32 o 
  13   0  16     3002.81     3279.21    785.25 o 
  14   0  16     1788.95     1607.77    155.32 o 
  15   0  16      105.04      180.07     81.53 o 
  16   0  16       21.47       36.23    117.66 o 
  17   0  16     2876.51     2932.83    236.17 o 
   1   1  16      317.79      294.50     24.50 o 
   2   1  16       76.23       63.28     22.70 o 
   3   1  16       12.58       15.96     15.14 o 
   4   1  16       82.85       43.99     16.34 o 
   5   1  16      635.70      589.98     40.56 o 
   6   1  16      222.12      244.27     36.41 o 
   7   1  16     1477.56     1421.25     56.15 o 
   8   1  16       13.65      -19.96     19.96 o 
   9   1  16        3.73       -1.12     21.57 o 
  10   1  16      183.62      213.17     42.88 o 
  11   1  16     1243.22      975.32     70.64 o 
  12   1  16      395.52      426.56     55.99 o 
  13   1  16        6.01      -33.31     36.35 o 
  14   1  16      143.07       28.70     44.57 o 
  15   1  16        1.08        4.12     43.15 o 
  16   1  16      416.31      417.07     72.28 o 
  17   1  16       68.95        5.96     52.75 o 
   0   2  16     2228.35     2242.26     83.20 o 
   1   2  16     1864.52     1729.98     46.09 o 
   2   2  16     7027.92     6916.30     98.33 o 
   3   2  16     2532.57     2571.61     57.51 o 
   4   2  16     1196.11     1191.96     49.87 o 
   5   2  16     2311.72     2344.46     61.42 o 
   6   2  16      821.34      825.35     45.96 o 
   7   2  16      457.18      360.40     34.93 o 
   8   2  16      273.67      284.37     45.57 o 
   9   2  16     3621.75     3534.72     89.36 o 
  10   2  16     1708.07     1800.36     78.04 o 
  11   2  16      753.19      794.15     60.05 o 
  12   2  16     1006.09      878.17     71.99 o 
  13   2  16      197.05      182.26     48.95 o 
  14   2  16        5.15       17.81     40.60 o 
  15   2  16      737.97      777.47     75.62 o 
  16   2  16        0.43        9.09     40.13 o 
  17   2  16      638.60      550.12     85.42 o 
   1   3  16       23.86       -8.67     14.10 o 
   2   3  16        2.07       -9.29     13.05 o 
   3   3  16       64.51       32.13     14.77 o 
   4   3  16     1046.75     1038.91     44.30 o 
   5   3  16       49.76       46.50     19.45 o 
   6   3  16      378.40      336.87     34.75 o 
   7   3  16     1430.46     1524.08     78.89 o 
   8   3  16     2276.34     2172.67     71.32 o 
   9   3  16     1009.16     1034.01     54.38 o 
  10   3  16      369.63      315.34     50.20 o 
  11   3  16      102.07       86.89     35.91 o 
  12   3  16       11.26      -33.19     33.19 o 
  13   3  16      699.55      641.86     58.23 o 
  14   3  16      852.79      901.01     88.18 o 
  15   3  16      844.30     1012.79     73.23 o 
  16   3  16      334.50      266.39     54.76 o 
  17   3  16       21.30       42.07     56.52 o 
   0   4  16       25.83       38.76     20.10 o 
   1   4  16     1483.49     1489.08     39.20 o 
   2   4  16     4859.62     4881.55     83.42 o 
   3   4  16     2960.94     2974.51     58.97 o 
   4   4  16     2581.12     2619.44     59.14 o 
   5   4  16     5533.01     5691.43     92.14 o 
   6   4  16      966.40     1020.01     45.23 o 
   7   4  16     1008.20      924.37     62.21 o 
   8   4  16       37.86       27.94     22.58 o 
   9   4  16     2587.38     2547.72    103.44 o 
  10   4  16      393.15      310.12     41.42 o 
  11   4  16     2851.96     2864.98     95.78 o 
  12   4  16      534.39      500.95     59.81 o 
  13   4  16       65.84       38.31     35.61 o 
  14   4  16      317.86      233.87     59.74 o 
  15   4  16      706.05      795.43     75.18 o 
  16   4  16       65.42       93.32     47.24 o 
   1   5  16      139.45      168.37     19.98 o 
   2   5  16     1496.44     1600.16     42.93 o 
   3   5  16      515.94      565.33     28.61 o 
   4   5  16      658.06      604.46     37.83 o 
   5   5  16       13.36       -2.67     16.86 o 
   6   5  16     1021.72      971.42     42.57 o 
   7   5  16       82.51       50.48     23.93 o 
   8   5  16      179.61      154.23     28.00 o 
   9   5  16       10.96      -13.67     22.03 o 
  10   5  16     3755.21     3954.05    102.74 o 
  11   5  16      183.45      144.00     33.83 o 
  12   5  16      314.61      284.72     48.96 o 
  13   5  16        1.09      -28.35     32.89 o 
  14   5  16       76.95       87.79     41.59 o 
  15   5  16       24.95       80.27     46.87 o 
  16   5  16     1159.24     1367.49     85.40 o 
   0   6  16    12953.98    13267.51    262.46 o 
   1   6  16     1115.78     1209.57     54.54 o 
   2   6  16      725.41      701.57     35.13 o 
   3   6  16     8651.48     8936.08    109.84 o 
   4   6  16     2232.96     2313.19     57.06 o 
   5   6  16     3655.57     3819.21     77.29 o 
   6   6  16        3.23       -5.32     18.02 o 
   7   6  16      544.72      508.88     37.36 o 
   8   6  16     1016.44     1076.67     60.84 o 
   9   6  16        7.33       51.20     27.50 o 
  10   6  16      105.17       71.11     31.46 o 
  11   6  16     2439.10     2256.17     84.61 o 
  12   6  16      167.27      168.62     40.11 o 
  13   6  16      757.95      947.53     69.30 o 
  14   6  16      712.79      740.28     73.52 o 
  15   6  16      395.19      339.55     61.56 o 
   1   7  16      109.51       56.92     19.83 o 
   2   7  16      315.56      250.29     32.96 o 
   3   7  16       62.87       21.32     20.21 o 
   4   7  16     1289.18     1319.17     50.86 o 
   5   7  16      919.89      877.16     41.57 o 
   6   7  16      754.78      849.62     51.04 o 
   7   7  16       68.60       33.37     21.71 o 
   8   7  16      759.77      791.42     43.83 o 
   9   7  16      144.93       53.71     28.89 o 
  10   7  16      909.00      864.83     55.47 o 
  11   7  16       21.82       26.87     32.34 o 
  12   7  16      363.95      383.61     48.95 o 
  13   7  16        1.76      -34.78     34.78 o 
  14   7  16      117.38       57.28     47.51 o 
  15   7  16      238.67      229.25     55.96 o 
   0   8  16     1944.05     1989.90     86.35 o 
   1   8  16      229.11      197.35     25.94 o 
   2   8  16       86.74       91.86     22.38 o 
   3   8  16     2972.43     2857.03     91.51 o 
   4   8  16       61.18       36.30     22.39 o 
   5   8  16     3065.46     3370.30     74.00 o 
   6   8  16       14.21       31.11     22.34 o 
   7   8  16      262.09      214.86     34.61 o 
   8   8  16     1291.56     1353.29     64.98 o 
   9   8  16      584.03      587.89     50.23 o 
  10   8  16      380.03      395.39     44.76 o 
  11   8  16     1534.51     1683.78     89.99 o 
  12   8  16     1562.03     1756.43     90.43 o 
  13   8  16       24.44       43.88     44.61 o 
  14   8  16      189.03      188.09     53.15 o 
   1   9  16      458.16      466.34     32.34 o 
   2   9  16        0.42        0.76     20.68 o 
   3   9  16      647.77      709.79     39.67 o 
   4   9  16        0.96      -20.47     20.47 o 
   5   9  16        5.87       -9.21     21.17 o 
   6   9  16      472.48      469.75     36.18 o 
   7   9  16      400.52      390.48     34.85 o 
   8   9  16      813.41      907.88     59.57 o 
   9   9  16     1261.85     1409.04     66.71 o 
  10   9  16       22.10       42.82     32.00 o 
  11   9  16      223.28      186.36     45.30 o 
  12   9  16     1775.27     1733.37    133.26 o 
  13   9  16      801.28      887.97     80.83 o 
   0  10  16       28.50        4.48     33.21 o 
   1  10  16       71.95       69.86     24.92 o 
   2  10  16       14.96        2.08     22.38 o 
   3  10  16      781.43      704.72     41.93 o 
   4  10  16        4.56       -4.80     22.74 o 
   5  10  16     2233.10     2162.07     71.89 o 
   6  10  16      958.89      993.69     49.04 o 
   7  10  16       23.00       44.30     27.35 o 
   8  10  16      321.83      264.15     37.29 o 
   9  10  16     2244.56     2282.63     77.16 o 
  10  10  16      389.90      308.75     51.88 o 
  11  10  16      570.64      591.36     62.43 o 
  12  10  16     1131.95     1161.27    109.94 o 
   1  11  16      248.41      193.11     31.03 o 
   2  11  16      427.24      400.37     34.04 o 
   3  11  16        0.18        0.51     23.49 o 
   4  11  16        6.87       10.12     25.10 o 
   5  11  16      199.50      136.25     29.88 o 
   6  11  16       53.84       38.09     26.34 o 
   7  11  16      261.00      268.83     38.20 o 
   8  11  16     1606.05     1955.75     76.86 o 
   9  11  16      353.65      277.89     49.26 o 
  10  11  16      325.23      305.50     51.95 o 
   0  12  16       76.23       54.63     50.47 o 
   1  12  16     1140.51     1164.18     69.88 o 
   2  12  16       64.89       74.41     32.86 o 
   3  12  16     1789.68     1840.16     68.59 o 
   4  12  16      661.66      600.93     48.76 o 
   5  12  16      212.33      189.25     39.04 o 
   6  12  16     1237.38     1365.83     69.41 o 
   7  12  16      346.11      370.68     68.38 o 
   8  12  16       11.99       14.63     44.11 o 
   1  13  16        1.53      -14.40     32.98 o 
   2  13  16      238.35      184.49     40.20 o 
   3  13  16      285.92      265.53     46.67 o 
   4  13  16      177.60      248.55     46.03 o 
   5  13  16       15.05      -14.01     37.30 o 
   6  13  16       29.24       18.83     48.00 o 
   1   1  17     3360.91     3330.19     72.74 o 
   2   1  17     5646.36     5751.32    123.26 o 
   3   1  17      356.30      337.61     26.92 o 
   4   1  17     6686.96     6849.27    125.58 o 
   5   1  17      530.12      522.85     40.89 o 
   6   1  17     1467.62     1397.14     64.99 o 
   7   1  17      438.19      516.00     39.78 o 
   8   1  17      212.65      158.96     29.59 o 
   9   1  17       96.27       40.21     30.18 o 
  10   1  17     1641.11     1371.20     79.61 o 
  11   1  17        0.62       -0.42     34.35 o 
  12   1  17      948.14      751.92     69.01 o 
  13   1  17      187.29      126.20     46.55 o 
  14   1  17      131.93      111.30     47.63 o 
  15   1  17        3.34        0.66     49.28 o 
  16   1  17     2542.48     2542.15    184.59 o 
   0   2  17      588.55      659.06     50.53 o 
   1   2  17     1729.89     1741.38     51.41 o 
   2   2  17       93.96       97.65     23.28 o 
   3   2  17      657.02      730.31     38.07 o 
   4   2  17     2910.46     2934.92    131.26 o 
   5   2  17        1.39      -10.33     22.28 o 
   6   2  17      171.39      158.94     28.64 o 
   7   2  17     1244.55     1165.60     61.22 o 
   8   2  17     1280.39     1092.87     54.76 o 
   9   2  17      416.51      323.74     44.46 o 
  10   2  17      309.22      246.17     41.83 o 
  11   2  17       41.17       62.76     39.65 o 
  12   2  17       53.02       32.76     40.21 o 
  13   2  17     1369.79     1408.54     90.86 o 
  14   2  17      758.62      694.97     73.68 o 
  15   2  17      264.65      216.28     63.69 o 
  16   2  17      107.25       83.79     47.48 o 
   1   3  17        0.25      -14.06     14.06 o 
   2   3  17     5260.50     5270.03    100.33 o 
   3   3  17      330.55      385.78     28.33 o 
   4   3  17     3320.83     3323.15     71.68 o 
   5   3  17      936.96      808.77     47.69 o 
   6   3  17     3378.91     3536.93     89.03 o 
   7   3  17      105.15       55.12     27.02 o 
   8   3  17      180.76      169.46     32.40 o 
   9   3  17      969.80     1058.45     93.91 o 
  10   3  17     4516.53     4377.95    130.09 o 
  11   3  17      675.43      550.01     55.11 o 
  12   3  17      276.16      303.71     52.79 o 
  13   3  17       70.85       54.63     36.08 o 
  14   3  17     1615.34     1541.61     99.26 o 
  15   3  17        8.70      -32.06     38.00 o 
  16   3  17      323.44      339.14     80.30 o 
   0   4  17      931.05      874.57     61.39 o 
   1   4  17      214.84      166.21     20.15 o 
   2   4  17      102.98       74.86     17.82 o 
   3   4  17       32.35        8.66     16.58 o 
   4   4  17      167.00      182.25     21.99 o 
   5   4  17      448.65      477.61     41.75 o 
   6   4  17     1496.34     1546.76     57.96 o 
   7   4  17        6.55        4.00     21.77 o 
   8   4  17     2096.03     2013.84     71.86 o 
   9   4  17      325.52      351.68     44.38 o 
  10   4  17       78.92       54.99     32.60 o 
  11   4  17      178.17      118.88     37.64 o 
  12   4  17      329.92      245.45     43.85 o 
  13   4  17        0.02        6.85     35.43 o 
  14   4  17       97.33       64.88     39.07 o 
  15   4  17       30.02       73.54     44.59 o 
   1   5  17      415.51      417.80     30.63 o 
   2   5  17     1739.15     1931.58     52.28 o 
   3   5  17     2733.65     2678.05     67.70 o 
   4   5  17     2424.11     2447.71     69.44 o 
   5   5  17       39.97      -17.89     17.89 o 
   6   5  17      184.15      156.57     28.10 o 
   7   5  17        5.09        0.62     22.04 o 
   8   5  17      889.33      817.93     49.33 o 
   9   5  17     1301.88     1358.32     66.52 o 
  10   5  17      703.41      629.19     59.07 o 
  11   5  17        8.54        8.60     29.72 o 
  12   5  17      917.79      898.36     75.17 o 
  13   5  17       55.63       59.97     36.47 o 
  14   5  17      285.43      266.09     54.99 o 
  15   5  17      336.89      377.95     63.26 o 
   0   6  17     5194.62     5460.29    134.37 o 
   1   6  17      124.75       76.57     20.96 o 
   2   6  17      226.05      171.78     26.39 o 
   3   6  17      193.36      139.03     24.12 o 
   4   6  17      170.10      106.18     22.40 o 
   5   6  17      336.43      344.05     31.55 o 
   6   6  17     1668.92     1604.71     56.10 o 
   7   6  17      244.06      265.67     35.96 o 
   8   6  17      615.69      701.84     44.89 o 
   9   6  17       56.80       81.08     29.55 o 
  10   6  17      144.06      118.88     32.84 o 
  11   6  17      274.91      158.90     36.98 o 
  12   6  17      109.59       50.08     38.33 o 
  13   6  17        0.09       10.45     46.92 o 
  14   6  17       22.57       25.31     42.93 o 
   1   7  17      202.69      244.80     28.92 o 
   2   7  17     5581.30     5604.34    106.08 o 
   3   7  17      252.69      249.00     31.82 o 
   4   7  17     2279.83     2302.45     68.18 o 
   5   7  17      128.10      102.68     35.52 o 
   6   7  17       27.95       25.97     23.31 o 
   7   7  17     1597.40     1613.48     63.15 o 
   8   7  17      435.66      442.83     43.90 o 
   9   7  17       50.04       42.59     30.32 o 
  10   7  17      200.33      144.45     35.10 o 
  11   7  17      125.43      104.48     35.40 o 
  12   7  17     1516.69     1530.13     79.08 o 
  13   7  17       64.19       35.36     39.27 o 
  14   7  17       99.14       61.90     42.00 o 
   0   8  17        9.99        9.97     29.54 o 
   1   8  17      320.72      339.92     35.61 o 
   2   8  17      199.39      151.56     29.80 o 
   3   8  17      112.23       91.61     28.35 o 
   4   8  17     3102.48     3309.48     78.99 o 
   5   8  17      790.44      782.70     49.57 o 
   6   8  17       84.63       77.75     26.02 o 
   7   8  17        0.18      -23.25     23.25 o 
   8   8  17       70.21       67.22     28.67 o 
   9   8  17      142.35       78.31     30.93 o 
  10   8  17      580.36      416.24     48.56 o 
  11   8  17      479.57      450.99     50.03 o 
  12   8  17      251.94      321.60     54.44 o 
  13   8  17       46.66       15.19     40.18 o 
   1   9  17        2.00       -8.62     23.14 o 
   2   9  17       32.64        9.35     23.69 o 
   3   9  17        7.17       32.20     25.42 o 
   4   9  17     1863.38     1887.35     65.56 o 
   5   9  17      387.40      437.54     37.58 o 
   6   9  17     2876.40     3090.72     78.41 o 
   7   9  17      122.71      132.82     28.94 o 
   8   9  17     1390.07     1429.84     62.18 o 
   9   9  17      362.02      439.79     40.57 o 
  10   9  17     3894.57     4102.20    104.89 o 
  11   9  17     1215.85     1353.53     98.49 o 
  12   9  17      796.63      769.36     78.57 o 
   0  10  17     1537.27     1551.41     82.41 o 
   1  10  17      416.48      445.79     36.96 o 
   2  10  17      165.84      134.19     30.03 o 
   3  10  17      342.22      350.47     38.21 o 
   4  10  17      276.21      230.48     33.86 o 
   5  10  17      461.26      452.55     37.15 o 
   6  10  17      106.36       45.04     28.16 o 
   7  10  17      358.97      389.38     39.50 o 
   8  10  17      543.22      532.48     48.81 o 
   9  10  17       80.37       -0.91     35.68 o 
  10  10  17      128.18      104.97     39.89 o 
   1  11  17       29.86        5.73     25.75 o 
   2  11  17     1400.29     1341.23     56.37 o 
   3  11  17       36.88        2.89     27.27 o 
   4  11  17     1948.49     1822.30     66.83 o 
   5  11  17       61.66       26.05     27.88 o 
   6  11  17       88.95       90.91     33.38 o 
   7  11  17       42.92      -32.10     32.10 o 
   8  11  17     1995.61     2003.28    113.55 o 
   9  11  17        0.23      -24.82     42.76 o 
   0  12  17      983.82     1133.83     87.42 o 
   1  12  17      127.44      139.27     35.61 o 
   2  12  17       61.61       47.01     31.88 o 
   3  12  17      285.32      295.71     42.63 o 
   4  12  17      348.18      236.69     47.84 o 
   5  12  17      480.20      464.61     48.75 o 
   6  12  17      517.50      419.29     56.60 o 
   7  12  17      114.22       94.21     59.94 o 
   1  13  17       95.44       74.80     52.11 o 
   2  13  17     2538.21     2895.88    130.15 o 
   3  13  17       20.34       54.23     48.65 o 
   0   0  18     3271.36     3281.11    212.30 o 
   1   0  18     6968.91     7102.56    152.63 o 
   2   0  18     2636.39     2877.96     92.89 o 
   3   0  18     9688.25     9694.39    252.84 o 
   4   0  18        5.22       41.97     40.15 o 
   5   0  18      863.22      863.47    134.79 o 
   6   0  18     1054.12     1112.23    128.51 o 
   7   0  18       13.61       19.46     39.29 o 
   8   0  18      305.80      311.98     59.71 o 
   9   0  18      199.77       66.58     46.57 o 
  10   0  18      235.20      177.44     57.60 o 
  11   0  18       97.39       99.82     55.06 o 
  12   0  18      330.29      393.38     73.42 o 
  13   0  18        1.61      -26.87     55.43 o 
  14   0  18     1128.08      951.56    114.56 o 
  15   0  18      159.51      188.89     93.82 o 
   1   1  18      842.55      801.17     42.89 o 
   2   1  18      584.44      651.61     39.44 o 
   3   1  18     1325.64     1335.29     65.74 o 
   4   1  18     1667.05     1610.10     72.07 o 
   5   1  18      100.73       64.52     35.72 o 
   6   1  18      122.59       68.01     29.97 o 
   7   1  18      358.23      281.36     34.85 o 
   8   1  18      359.87      332.68     44.32 o 
   9   1  18       49.65       -1.67     31.46 o 
  10   1  18     1627.97     1646.29     89.68 o 
  11   1  18      860.51      837.48     72.66 o 
  12   1  18       39.16       -0.14     39.89 o 
  13   1  18       20.65      -21.73     41.04 o 
  14   1  18      299.36      268.73     66.09 o 
  15   1  18      368.10      356.55     74.78 o 
   0   2  18     1014.22     1052.27     66.32 o 
   1   2  18       17.92        0.71     17.92 o 
   2   2  18     2481.81     2597.95     66.57 o 
   3   2  18     2258.95     2313.52     74.75 o 
   4   2  18       16.80       -9.24     29.32 o 
   5   2  18     5603.80     5767.96    129.80 o 
   6   2  18     1141.91     1128.96     55.97 o 
   7   2  18        4.70       32.70     25.86 o 
   8   2  18      195.28      141.04     35.24 o 
   9   2  18      413.70      461.30     57.96 o 
  10   2  18       45.00       24.17     35.05 o 
  11   2  18      451.83      469.03     58.97 o 
  12   2  18        1.21      -28.98     37.52 o 
  13   2  18      255.05      280.75     58.74 o 
  14   2  18      253.86      210.77     56.32 o 
  15   2  18     1177.39     1225.79    199.12 o 
   1   3  18      268.49      183.62     25.57 o 
   2   3  18      808.56      744.04     41.04 o 
   3   3  18      579.02      570.73     37.15 o 
   4   3  18      705.55      693.58     44.83 o 
   5   3  18        7.13       -2.95     27.24 o 
   6   3  18      237.19      211.69     40.89 o 
   7   3  18       75.02       49.41     29.99 o 
   8   3  18        5.80      -32.55     32.55 o 
   9   3  18       70.06       -1.71     35.81 o 
  10   3  18      809.97      794.87     62.12 o 
  11   3  18      392.84      322.27     60.75 o 
  12   3  18      114.41       69.41     48.72 o 
  13   3  18       12.93      -18.89     36.67 o 
  14   3  18       10.30       -3.71     40.25 o 
  15   3  18      436.11      377.07     61.07 o 
   0   4  18     1838.93     1908.07     87.47 o 
   1   4  18        3.83       -6.04     17.13 o 
   2   4  18       65.30       51.58     19.51 o 
   3   4  18     3813.69     3788.09     81.43 o 
   4   4  18      197.72      193.23     36.90 o 
   5   4  18     5820.38     5810.95    150.37 o 
   6   4  18      340.51      340.29     37.95 o 
   7   4  18      155.70      118.49     28.44 o 
   8   4  18      915.91      926.71     79.81 o 
   9   4  18     1510.66     1496.65     75.20 o 
  10   4  18      616.95      605.19     55.79 o 
  11   4  18      947.69      872.06     60.47 o 
  12   4  18     1624.88     1727.35     87.45 o 
  13   4  18      282.09      285.56     48.17 o 
  14   4  18        6.30      -19.28     42.34 o 
   1   5  18      556.23      630.15     40.18 o 
   2   5  18      145.48      134.19     26.57 o 
   3   5  18       78.08       27.49     22.14 o 
   4   5  18      112.31      125.99     26.88 o 
   5   5  18        0.23       10.88     22.75 o 
   6   5  18      398.34      400.17     36.08 o 
   7   5  18     1054.12      984.44     69.58 o 
   8   5  18      265.94      255.08     38.74 o 
   9   5  18      586.82      626.53     51.86 o 
  10   5  18        0.65        6.49     29.88 o 
  11   5  18      863.67     1024.62     61.30 o 
  12   5  18      842.47      944.42     64.77 o 
  13   5  18        4.12       61.42     41.07 o 
  14   5  18      110.58       92.16     49.72 o 
   0   6  18      824.90      773.20     84.21 o 
   1   6  18     1975.88     1920.09     63.62 o 
   2   6  18        5.80       12.40     22.82 o 
   3   6  18     5584.88     5790.09    116.21 o 
   4   6  18       92.78       65.94     25.39 o 
   5   6  18      529.86      539.75     40.93 o 
   6   6  18        2.41        2.67     24.74 o 
   7   6  18      321.18      301.16     35.29 o 
   8   6  18      602.79      628.17     48.25 o 
   9   6  18      355.40      320.22     39.99 o 
  10   6  18        9.95      -27.22     27.22 o 
  11   6  18      529.83      501.09     55.41 o 
  12   6  18      377.92      412.84     55.33 o 
  13   6  18      686.25      746.91     73.98 o 
   1   7  18      142.29      142.73     29.66 o 
   2   7  18      139.85      170.23     29.85 o 
   3   7  18     1799.78     1728.42     63.86 o 
   4   7  18       34.20       22.17     26.51 o 
   5   7  18      412.34      364.77     38.39 o 
   6   7  18       30.35       24.78     26.63 o 
   7   7  18       56.08       50.07     26.96 o 
   8   7  18      631.61      601.47     46.94 o 
   9   7  18      146.43       91.88     33.03 o 
  10   7  18       84.04       41.14     33.38 o 
  11   7  18      686.37      717.99     61.66 o 
  12   7  18      296.18      381.82     60.90 o 
  13   7  18       27.17       -8.78     37.55 o 
   0   8  18      630.67      695.72     72.54 o 
   1   8  18      651.86      738.75     49.16 o 
   2   8  18     1012.32     1034.97     57.33 o 
   3   8  18     3334.88     3596.49    111.21 o 
   4   8  18      216.52      181.41     33.82 o 
   5   8  18      583.78      516.14     49.77 o 
   6   8  18     2808.42     2932.08     94.41 o 
   7   8  18       20.57       11.57     27.08 o 
   8   8  18      105.05       74.34     30.32 o 
   9   8  18     2164.93     2262.09     76.64 o 
  10   8  18       76.69       51.73     34.89 o 
  11   8  18      138.16      148.90     42.25 o 
  12   8  18       86.03       36.15     42.30 o 
   1   9  18        0.50      -18.86     25.24 o 
   2   9  18        0.19        4.82     25.45 o 
   3   9  18     1099.63     1118.51     55.39 o 
   4   9  18      381.13      393.85     39.91 o 
   5   9  18      832.72      789.20     52.50 o 
   6   9  18        0.68      -10.21     27.46 o 
   7   9  18      111.75      147.03     33.40 o 
   8   9  18      292.58      187.52     41.51 o 
   9   9  18       12.95      -31.80     32.45 o 
  10   9  18       15.38        1.75     37.05 o 
   0  10  18       89.60       62.30     37.51 o 
   1  10  18       60.54       26.78     26.12 o 
   2  10  18      487.13      484.44     40.81 o 
   3  10  18      665.76      756.23     48.04 o 
   4  10  18      114.99      101.88     30.76 o 
   5  10  18     3001.29     3260.23     89.61 o 
   6  10  18     1000.75      819.86     52.50 o 
   7  10  18      186.99      121.28     43.42 o 
   8  10  18      225.69      284.75     50.16 o 
   9  10  18     1709.62     1941.44    101.68 o 
   1  11  18      891.34      918.96     50.93 o 
   2  11  18        0.20      -26.93     26.93 o 
   3  11  18      281.66      263.18     37.65 o 
   4  11  18      932.76      872.11     54.99 o 
   5  11  18      138.25      104.12     37.09 o 
   6  11  18        3.59       -9.21     34.68 o 
   7  11  18     1548.23     1542.69     84.16 o 
   0  12  18     1164.23     1095.43    115.45 o 
   1  12  18     1147.67     1165.75     66.25 o 
   2  12  18       33.82        0.18     33.93 o 
   3  12  18     1228.09     1230.08     71.96 o 
   4  12  18      368.12      432.20     51.39 o 
   1   1  19     3498.87     3533.73     96.38 o 
   2   1  19     2177.09     2141.78     82.01 o 
   3   1  19     3278.48     3424.37     94.69 o 
   4   1  19       20.73       28.98     33.66 o 
   5   1  19       54.94       74.19     36.43 o 
   6   1  19      166.35      106.53     41.21 o 
   7   1  19      922.74      832.54     58.74 o 
   8   1  19      361.53      353.22     58.68 o 
   9   1  19      269.29      187.03     48.45 o 
  10   1  19     2504.70     2287.66    123.60 o 
  11   1  19        1.27       66.64     44.55 o 
  12   1  19      789.13      884.88     93.43 o 
  13   1  19      453.01      413.00     63.51 o 
  14   1  19        0.64       39.60     54.26 o 
   0   2  19     2574.31     2864.28     99.37 o 
   1   2  19      497.56      545.65     38.03 o 
   2   2  19       15.05       35.06     24.64 o 
   3   2  19      202.96      140.30     31.90 o 
   4   2  19      822.48      823.81     54.01 o 
   5   2  19     1711.93     1750.45     77.91 o 
   6   2  19       51.45       23.46     29.36 o 
   7   2  19      543.66      565.94     51.68 o 
   8   2  19      597.92      713.15     68.00 o 
   9   2  19      117.44       47.83     41.60 o 
  10   2  19        0.19      -27.08     39.58 o 
  11   2  19      365.24      238.00     52.76 o 
  12   2  19      335.89      363.99     60.06 o 
  13   2  19        1.42      -18.62     43.53 o 
  14   2  19       24.98       38.28     54.15 o 
   1   3  19     5403.31     5519.04    113.25 o 
   2   3  19      267.45      233.60     30.95 o 
   3   3  19      681.50      695.51     49.05 o 
   4   3  19     3436.26     3341.85    102.16 o 
   5   3  19      234.25      215.49     44.20 o 
   6   3  19      477.19      481.82     53.79 o 
   7   3  19     1328.41     1440.12    100.53 o 
   8   3  19     1370.25     1382.40     86.33 o 
   9   3  19      734.90      762.45     71.28 o 
  10   3  19     3327.81     3570.81    137.24 o 
  11   3  19      867.60      795.22     71.81 o 
  12   3  19      204.02      168.43     44.89 o 
  13   3  19      853.00      721.88     66.80 o 
  14   3  19      151.53       83.12     46.10 o 
   0   4  19      855.33      873.64     69.73 o 
   1   4  19      480.66      455.37     43.34 o 
   2   4  19      744.36      722.47     43.33 o 
   3   4  19      131.71      103.38     29.47 o 
   4   4  19     1812.38     1932.56     68.95 o 
   5   4  19       62.47       21.32     25.03 o 
   6   4  19      736.43      682.78     79.10 o 
   7   4  19       10.55      -24.31     25.89 o 
   8   4  19      347.27      277.32     44.17 o 
   9   4  19      794.16      879.91     65.53 o 
  10   4  19       42.06       28.77     36.25 o 
  11   4  19        0.56      -22.06     33.81 o 
  12   4  19        6.14       51.26     40.57 o 
  13   4  19        3.85      -36.03     36.03 o 
   1   5  19     8782.18     8829.39    149.42 o 
   2   5  19     2893.83     2932.29     89.10 o 
   3   5  19      235.09      171.21     29.53 o 
   4   5  19      317.50      302.54     34.39 o 
   5   5  19       80.07       68.24     27.52 o 
   6   5  19      764.33      841.29     49.81 o 
   7   5  19      533.21      448.50     46.05 o 
   8   5  19      226.92      221.01     42.56 o 
   9   5  19     1901.16     1835.23     86.62 o 
  10   5  19      824.08      867.33     63.05 o 
  11   5  19        8.46      -15.95     32.79 o 
  12   5  19      292.53      335.59     52.60 o 
  13   5  19     1071.72      979.90     92.52 o 
   0   6  19      174.68      203.70     65.96 o 
   1   6  19     1417.08     1435.25     63.86 o 
   2   6  19        7.85       -8.14     26.34 o 
   3   6  19       19.30      -22.43     26.30 o 
   4   6  19      586.92      605.60     44.14 o 
   5   6  19      313.07      287.88     36.38 o 
   6   6  19        3.65      -23.88     23.88 o 
   7   6  19      754.85      800.86     51.02 o 
   8   6  19      139.03      130.96     36.68 o 
   9   6  19      669.55      582.94     53.50 o 
  10   6  19       97.70       65.12     34.83 o 
  11   6  19        0.17      -12.31     37.22 o 
  12   6  19      276.37      302.26     56.71 o 
   1   7  19     3975.92     4086.98     94.22 o 
   2   7  19     2084.36     2166.37     83.61 o 
   3   7  19      360.15      377.18     42.86 o 
   4   7  19      188.01      172.96     35.50 o 
   5   7  19     1119.79     1236.32     67.35 o 
   6   7  19        4.24       39.37     29.40 o 
   7   7  19      566.31      506.73     45.18 o 
   8   7  19        2.72        1.78     28.61 o 
   9   7  19      167.85      143.87     39.22 o 
  10   7  19      689.40      722.92     74.86 o 
  11   7  19        1.50       14.12     40.19 o 
   0   8  19     1358.95     1600.87    100.80 o 
   1   8  19       84.04       80.41     30.05 o 
   2   8  19        0.10       -0.90     28.20 o 
   3   8  19       27.67       26.13     30.17 o 
   4   8  19       45.39       14.31     29.41 o 
   5   8  19      413.38      302.45     39.35 o 
   6   8  19       10.11      -28.76     28.76 o 
   7   8  19      444.86      402.50     43.07 o 
   8   8  19      235.00      193.38     40.57 o 
   9   8  19      123.03       89.31     40.53 o 
  10   8  19       24.60       16.75     37.85 o 
   1   9  19      138.94      134.85     31.26 o 
   2   9  19       21.26       44.07     28.47 o 
   3   9  19     1680.63     1842.80     65.92 o 
   4   9  19     1079.71     1231.48     60.84 o 
   5   9  19      391.08      370.23     41.32 o 
   6   9  19      176.94      159.08     35.00 o 
   7   9  19     2459.26     2521.89     92.13 o 
   8   9  19      432.75      433.01     54.61 o 
   9   9  19       63.03       14.16     44.28 o 
   0  10  19       25.36       19.92     38.64 o 
   1  10  19      177.81      150.48     33.36 o 
   2  10  19      213.38      226.66     36.44 o 
   3  10  19        1.38       25.32     29.29 o 
   4  10  19      185.77      195.86     37.01 o 
   5  10  19       27.43       52.13     34.42 o 
   6  10  19      355.62      280.52     45.33 o 
   7  10  19      127.12      130.02     43.79 o 
   1  11  19     1046.09     1156.88     58.16 o 
   2  11  19       23.97        4.46     33.60 o 
   3  11  19      369.86      338.20     45.33 o 
   4  11  19      907.78      950.94     65.56 o 
   5  11  19      262.22      298.41    156.88 o 
   0   0  20     3323.91     3313.17    182.52 o 
   1   0  20      709.11      791.50     75.58 o 
   2   0  20     1429.02     1420.39     96.48 o 
   3   0  20     1485.54     1424.00     92.54 o 
   4   0  20     2122.42     2181.18    125.72 o 
   5   0  20     1430.45     1660.00    113.80 o 
   6   0  20     3615.33     3726.85    159.54 o 
   7   0  20      966.03      817.41    138.97 o 
   8   0  20      294.07      491.95     99.88 o 
   9   0  20      201.67      288.95    101.46 o 
  10   0  20      306.13      321.22     98.85 o 
  11   0  20      598.70      757.82    142.39 o 
  12   0  20      200.33      107.75     74.94 o 
  13   0  20     2000.39     1456.27    163.11 o 
   1   1  20      290.75      266.48     36.78 o 
   2   1  20      358.73      338.13     35.81 o 
   3   1  20      106.19       64.23     29.24 o 
   4   1  20       26.83       -0.11     31.27 o 
   5   1  20       58.94       60.61     39.32 o 
   6   1  20     1089.41     1010.93     64.83 o 
   7   1  20      440.76      380.69     57.25 o 
   8   1  20       80.05       64.27     42.73 o 
   9   1  20       13.04       40.41     51.00 o 
  10   1  20      115.22       48.16     50.75 o 
  11   1  20      561.73      488.25     76.59 o 
  12   1  20      281.66      244.10     67.45 o 
  13   1  20      146.85      117.99     59.64 o 
   0   2  20     3688.74     3691.29    134.80 o 
   1   2  20      121.80      135.28     29.49 o 
   2   2  20      908.89      979.77     59.20 o 
   3   2  20        0.32        8.45     28.21 o 
   4   2  20      222.07      153.87     30.86 o 
   5   2  20       30.12       41.06     31.73 o 
   6   2  20     3247.13     3174.03    102.24 o 
   7   2  20      718.24      649.90    101.10 o 
   8   2  20     3742.73     3765.27    183.84 o 
   9   2  20     2011.69     1947.43    102.74 o 
  10   2  20        8.49       -7.16     49.40 o 
  11   2  20      531.50      744.77     86.66 o 
  12   2  20      940.23      847.87     93.05 o 
  13   2  20      364.65      521.09     79.00 o 
   1   3  20      193.27      161.66     34.63 o 
   2   3  20      761.92      743.85     52.35 o 
   3   3  20        1.53      -25.93     25.93 o 
   4   3  20        0.33       -5.53     25.92 o 
   5   3  20      207.80      164.59     35.21 o 
   6   3  20       17.26        6.68     29.99 o 
   7   3  20      184.55      167.54     60.24 o 
   8   3  20       50.53       16.71     41.82 o 
   9   3  20        0.88       22.82     41.86 o 
  10   3  20      142.81      156.88     51.71 o 
  11   3  20        0.91       16.10     42.12 o 
  12   3  20      164.42       92.57     55.13 o 
  13   3  20      407.63      231.89     76.05 o 
   0   4  20     1245.61     1361.92     86.02 o 
   1   4  20     1047.91     1097.01     61.33 o 
   2   4  20       44.77       28.98     27.54 o 
   3   4  20      439.35      460.23     48.76 o 
   4   4  20        2.99        6.41     26.43 o 
   5   4  20      385.59      354.32     41.41 o 
   6   4  20     1611.69     1628.91     68.37 o 
   7   4  20     1109.02     1351.33     76.89 o 
   8   4  20     3269.05     3514.45    123.52 o 
   9   4  20     1753.16     1805.03     82.01 o 
  10   4  20        4.96       -9.55     33.64 o 
  11   4  20      362.89      418.60     56.98 o 
  12   4  20     1510.89     1438.86     95.71 o 
   1   5  20      424.55      429.31     45.89 o 
   2   5  20      304.15      266.48     42.38 o 
   3   5  20      348.65      276.42     35.72 o 
   4   5  20       44.35       22.84     26.46 o 
   5   5  20      512.92      526.81     42.85 o 
   6   5  20     1020.78     1210.04     58.24 o 
   7   5  20        6.57       -5.72     26.55 o 
   8   5  20      185.86      151.26     39.50 o 
   9   5  20       22.95      -11.35     33.26 o 
  10   5  20      202.19      144.10     45.63 o 
  11   5  20      336.25      262.73     51.75 o 
  12   5  20       30.35      139.20     77.93 o 
   0   6  20     3493.64     3673.29    135.56 o 
   1   6  20      679.84      622.74     53.37 o 
   2   6  20       78.78       46.87     30.32 o 
   3   6  20        0.97        5.88     29.10 o 
   4   6  20     1772.43     2065.06    102.56 o 
   5   6  20      639.56      622.91     53.54 o 
   6   6  20     1521.21     1678.34     67.88 o 
   7   6  20      581.24      557.34     46.67 o 
   8   6  20       62.15       55.41     30.50 o 
   9   6  20       50.91       63.48     39.91 o 
  10   6  20      142.67      162.34     45.89 o 
  11   6  20      519.22      493.73     67.70 o 
   1   7  20     2829.60     2859.37     83.45 o 
   2   7  20       40.20       16.53     30.82 o 
   3   7  20       99.17       96.89     35.07 o 
   4   7  20      196.90      236.10     39.97 o 
   5   7  20      261.84      242.55     40.40 o 
   6   7  20      374.82      388.95     46.22 o 
   7   7  20     1209.40     1188.76     75.24 o 
   8   7  20        3.98      -13.71     33.07 o 
   9   7  20       92.98       63.92     39.99 o 
  10   7  20      183.32      135.45     63.91 o 
   0   8  20      498.60      549.20     70.70 o 
   1   8  20      218.50      206.86     36.34 o 
   2   8  20      409.18      399.93     43.36 o 
   3   8  20       32.19       79.82     33.69 o 
   4   8  20       77.98       80.93     34.89 o 
   5   8  20        3.69      -14.04     30.52 o 
   6   8  20     2889.22     2914.80    104.28 o 
   7   8  20       78.90      108.08     41.29 o 
   8   8  20     1938.16     2026.29    112.38 o 
   9   8  20      635.56      688.98     81.35 o 
   1   9  20      404.54      392.87     41.36 o 
   2   9  20        3.40      -23.37     28.84 o 
   3   9  20      531.91      473.34     44.76 o 
   4   9  20       37.83       -9.26     29.99 o 
   5   9  20      101.90      101.92     36.54 o 
   6   9  20       15.94       68.27     37.15 o 
   7   9  20      546.46      442.00     55.37 o 
   0  10  20      682.09      632.04     80.96 o 
   1  10  20        0.16        1.78     31.05 o 
   2  10  20      252.26      243.75     42.12 o 
   3  10  20       40.87       42.76     37.96 o 
   4  10  20        2.35       13.32     37.28 o 
   5  10  20      443.35      419.29    113.90 o 
   1   1  21      885.99      916.81     58.35 o 
   2   1  21       11.47      -17.90     29.64 o 
   3   1  21      424.37      504.33     48.09 o 
   4   1  21     1991.29     2154.43     87.49 o 
   5   1  21     2907.93     3171.72    131.80 o 
   6   1  21      169.12      150.02     40.83 o 
   7   1  21     2866.96     3060.20    145.03 o 
   8   1  21      376.40      281.29     64.12 o 
   9   1  21      594.15      560.88     80.02 o 
  10   1  21       12.64        5.54     51.96 o 
  11   1  21       14.26        1.90     51.50 o 
  12   1  21        0.86       -5.64     54.57 o 
   0   2  21      399.98      437.68     64.71 o 
   1   2  21      469.30      530.14     55.33 o 
   2   2  21      815.73      904.15     55.55 o 
   3   2  21      350.82      302.15     39.29 o 
   4   2  21       30.04       30.13     29.56 o 
   5   2  21      210.28      175.91     43.45 o 
   6   2  21      222.14      220.94     44.70 o 
   7   2  21       18.74       76.46     47.40 o 
   8   2  21      533.78      475.52     63.10 o 
   9   2  21     1867.52     1877.11    120.40 o 
  10   2  21       20.38        4.19     48.67 o 
  11   2  21        8.18      -11.53     51.22 o 
   1   3  21       10.68      -10.89     30.42 o 
   2   3  21      527.93      552.25     45.74 o 
   3   3  21       39.10      -13.29     28.63 o 
   4   3  21       10.27       28.32     31.35 o 
   5   3  21      956.40      967.50     58.83 o 
   6   3  21       55.21       60.72     31.68 o 
   7   3  21     5720.79     5912.11    161.76 o 
   8   3  21      802.68     1022.02     73.77 o 
   9   3  21     1417.91     1357.15     94.48 o 
  10   3  21      360.52      350.92     60.37 o 
  11   3  21     1006.08     1113.38     88.02 o 
   0   4  21       79.56       20.04     50.89 o 
   1   4  21      323.11      336.69     48.13 o 
   2   4  21      139.14      143.04     39.07 o 
   3   4  21      286.34      237.04     34.90 o 
   4   4  21      316.88      261.13     34.98 o 
   5   4  21      644.07      621.94     48.04 o 
   6   4  21       10.21        4.82     29.08 o 
   7   4  21       41.05       22.78     29.90 o 
   8   4  21       25.43       -3.37     33.88 o 
   9   4  21        8.29      -25.05     38.36 o 
  10   4  21      773.94      778.27     69.29 o 
  11   4  21        2.55        6.81     45.62 o 
   1   5  21     2166.03     2272.76     87.23 o 
   2   5  21        1.26       17.05     29.31 o 
   3   5  21      109.00       82.71     32.54 o 
   4   5  21       15.65      -26.65     26.65 o 
   5   5  21     2516.12     2794.40     82.94 o 
   6   5  21       21.82      -12.45     28.96 o 
   7   5  21     2150.44     2071.76     75.36 o 
   8   5  21        2.22        1.67     33.36 o 
   9   5  21     1308.62     1154.51     91.13 o 
  10   5  21      526.65      587.78     74.89 o 
   0   6  21        1.42       -5.46     48.75 o 
   1   6  21        0.03       -3.52     31.59 o 
   2   6  21        1.15      -23.50     28.90 o 
   3   6  21       68.11       54.75     32.89 o 
   4   6  21      240.05      241.97     40.12 o 
   5   6  21     1034.31     1013.76     61.73 o 
   6   6  21      558.87      579.51     51.83 o 
   7   6  21      239.56      216.19     42.49 o 
   8   6  21      283.95      289.01     48.43 o 
   9   6  21        1.01       20.04     41.34 o 
   1   7  21     1427.10     1408.25     77.46 o 
   2   7  21      612.13      520.68     50.09 o 
   3   7  21        6.95       15.57     32.99 o 
   4   7  21      427.24      473.83     50.40 o 
   5   7  21     2818.52     2696.65     92.53 o 
   6   7  21      216.81      148.02     40.29 o 
   7   7  21      891.31      928.53     83.43 o 
   8   7  21      452.10      383.43     67.09 o 
   0   8  21        6.53       -6.03     46.76 o 
   1   8  21      242.87      236.88     46.51 o 
   2   8  21      258.70      262.60     47.37 o 
   3   8  21      734.23      891.88     62.22 o 
   4   8  21       17.12        5.57     35.35 o 
   5   8  21        0.90        2.10     36.94 o 
   6   8  21        3.38       17.72     39.17 o 
   1   9  21      708.66      715.47     56.18 o 
   2   9  21      271.39      157.77     40.02 o 
   3   9  21      268.09      203.42     43.50 o 
   4   9  21      658.43      631.96     57.97 o 
   0   0  22     1333.70     1192.47    134.34 o 
   1   0  22      393.24      614.39     76.11 o 
   2   0  22      202.37      185.26     77.78 o 
   3   0  22      849.00      987.16    175.49 o 
   4   0  22     1623.84     1700.95    193.53 o 
   5   0  22     1044.24      856.93    142.07 o 
   6   0  22     1978.87     1959.83    171.11 o 
   7   0  22      522.73      687.65     84.16 o 
   8   0  22      587.10      821.36    131.01 o 
   9   0  22      640.91      618.41    121.56 o 
  10   0  22       22.74      103.27     84.69 o 
   1   1  22      517.36      633.85     54.05 o 
   2   1  22      874.09      963.27     62.34 o 
   3   1  22      137.97      117.47     39.65 o 
   4   1  22      105.55      125.42     40.85 o 
   5   1  22        5.08       -9.05     33.76 o 
   6   1  22      429.56      459.52     59.34 o 
   7   1  22        1.24      -15.98     40.61 o 
   8   1  22      122.11      176.59     59.19 o 
   9   1  22       41.25      -24.12     52.33 o 
  10   1  22      277.87      270.85     69.08 o 
   0   2  22      355.40      430.01     66.70 o 
   1   2  22        1.55      -32.33     32.33 o 
   2   2  22       33.19       28.17     31.49 o 
   3   2  22      360.07      418.89     41.34 o 
   4   2  22      548.31      546.59     53.02 o 
   5   2  22       83.35       44.34     32.54 o 
   6   2  22     2276.49     2314.88     83.62 o 
   7   2  22       44.17       -1.20     36.50 o 
   8   2  22     1873.47     1812.95    153.83 o 
   9   2  22      510.26      583.98     81.92 o 
  10   2  22      267.94      197.95     73.35 o 
   1   3  22       87.18      122.68     34.99 o 
   2   3  22      284.98      297.78     39.57 o 
   3   3  22       90.49       61.43     29.63 o 
   4   3  22      171.09      106.20     31.04 o 
   5   3  22     1208.92     1315.76     94.04 o 
   6   3  22        4.42      -11.80     34.40 o 
   7   3  22        3.71       -3.84     28.57 o 
   8   3  22      122.41       93.11     39.07 o 
   9   3  22       95.70      100.95     62.27 o 
   0   4  22       23.80      -40.00     40.00 o 
   1   4  22     1487.28     1640.17     75.19 o 
   2   4  22      256.44      203.95     36.98 o 
   3   4  22     2197.09     2197.93     75.26 o 
   4   4  22      391.51      394.41     38.73 o 
   5   4  22      149.06      138.88     32.97 o 
   6   4  22     1613.78     1722.95     72.49 o 
   7   4  22       37.85       25.66     33.82 o 
   8   4  22     1598.63     1735.24    109.91 o 
   9   4  22      542.09      703.76     78.58 o 
   1   5  22        5.39       -3.95     37.59 o 
   2   5  22      945.69      945.41     80.28 o 
   3   5  22     1085.87     1031.95     61.47 o 
   4   5  22      517.77      552.46     49.05 o 
   5   5  22       12.93       55.67     33.63 o 
   6   5  22      899.17      817.98     63.86 o 
   7   5  22      156.10      156.59     46.97 o 
   8   5  22        9.14       34.06     42.91 o 
   0   6  22      849.93      890.48    161.26 o 
   1   6  22     1502.89     1382.78     84.82 o 
   2   6  22      295.53      223.39     43.99 o 
   3   6  22      959.45      948.80     65.58 o 
   4   6  22     1244.68     1290.43     69.89 o 
   5   6  22      549.75      521.72     51.13 o 
   6   6  22      957.39      989.29     75.96 o 
   7   6  22      339.04      263.95     65.69 o 
   1   7  22        5.02       -7.94     39.12 o 
   2   7  22      135.70      113.72     41.46 o 
   3   7  22     1281.22     1380.71     94.02 o 
   4   7  22        7.08      -15.21     36.37 o 
   5   7  22       66.63       47.85     45.45 o 
   0   8  22      490.49      405.73    108.52 o 
   1   8  22      111.44      175.35     56.76 o 
   2   8  22      496.31      524.99     70.16 o 
   3   8  22      567.07      509.78     63.84 o 
   1   1  23      750.38      852.25     67.10 o 
   2   1  23     1302.07     1430.54     81.13 o 
   3   1  23        0.00       -7.21     35.92 o 
   4   1  23     2178.75     2061.67     84.20 o 
   5   1  23      651.06      705.45     74.96 o 
   6   1  23       75.17       59.52     47.86 o 
   7   1  23      114.94      109.99     60.20 o 
   8   1  23     2066.07     2250.66    135.38 o 
   0   2  23      843.61      914.23    107.06 o 
   1   2  23      252.47      203.91     41.90 o 
   2   2  23        0.03      -31.91     31.91 o 
   3   2  23       12.94      -17.47     31.95 o 
   4   2  23      483.11      488.64     47.47 o 
   5   2  23      311.22      264.67     41.08 o 
   6   2  23     1007.23      874.83     73.50 o 
   7   2  23       63.11       39.80     44.39 o 
   8   2  23        1.96        3.36     55.68 o 
   1   3  23       20.34       55.74     35.73 o 
   2   3  23      324.53      271.19     44.52 o 
   3   3  23      413.14      540.28     53.00 o 
   4   3  23      920.19      842.80     53.74 o 
   5   3  23      173.16      204.88     37.36 o 
   6   3  23      945.43      920.33     70.44 o 
   7   3  23      475.06      383.35     61.24 o 
   0   4  23      926.05      820.96     85.94 o 
   1   4  23        0.08       19.49     34.14 o 
   2   4  23      356.66      300.85     45.35 o 
   3   4  23      131.27      139.51     40.93 o 
   4   4  23        0.37      -17.47     29.24 o 
   5   4  23        8.26        5.61     31.24 o 
   6   4  23      273.21      252.96     45.65 o 
   7   4  23       88.79       81.85    119.36 o 
   1   5  23        3.66      -38.26     38.74 o 
   2   5  23      727.91      865.00     84.45 o 
   3   5  23        5.15       14.62     36.08 o 
   4   5  23       12.19       -4.97     35.71 o 
   5   5  23      195.14      218.51     45.55 o 
   0   6  23        9.90        5.62     64.03 o 
   1   6  23       10.35      -44.90     44.90 o 
   2   6  23      467.13      515.76     62.50 o 
   3   6  23        4.61      -10.44     40.97 o 
   4   6  23      126.29      214.31     56.92 o 
   0   0  24     1321.55     1522.08    172.23 o 
   1   0  24     1076.97     1334.90    106.67 o 
   2   0  24      177.14      146.90     71.47 o 
   3   0  24     1872.44     2336.51    172.34 o 
   4   0  24       52.51      106.99     69.27 o 
   5   0  24      479.70      405.74     87.73 o 
   1   1  24      334.55      449.47     55.82 o 
   2   1  24      248.56      178.63     48.56 o 
   3   1  24      423.55      370.37     54.69 o 
   4   1  24      115.76      110.73     41.56 o 
   5   1  24        3.99      -36.29     36.29 o 
   0   2  24       10.25      -26.00     46.86 o 
   1   2  24      185.18      162.44     44.54 o 
   2   2  24      160.60      107.18     43.38 o 
   3   2  24      720.67      788.35     63.34 o 
   4   2  24     1026.25     1147.89     93.35 o 
   5   2  24     1845.79     1957.01     93.63 o 
   1   3  24        2.30       -6.54     37.18 o 
   2   3  24       79.31       38.94     42.45 o 
   3   3  24       11.99       11.66     41.20 o 
   4   3  24       35.35       -2.11     41.90 o 
   0   4  24      698.04      753.98    107.98 o 
   1   4  24      983.83     1055.09     76.31 o 
   2   4  24      460.68      324.64     76.24 o 
   3   4  24     1061.43     1071.89    143.47 o 
                                                 
